# Supplementary material for: Serine Metabolism Tunes Immune Responses To Promote Oreochromis niloticus Survival upon Edwardsiella tarda Infection
Source: mSystems. 2021 Aug 24;6(4):e00426-21. doi: 10.1128/mSystems.00426-21 (PMC8407201; doi:10.1128/mSystems.00426-21)
Supplement: DATA SET S1 [file msystems.00426-21-sd001.xlsx]

## Sheet: Sheet 1
Sheet 1. Lists of Identified Metabolites
Metabolite	MSI Level	KEGG	HMDB	InChIKey	SMILES	PubChem	RI	m/z
Lactic acid	1	C00186	HMDB0000190	JVTAAEKCZFNVCJ-REOHCLBHSA-N	C[C@H](O)C(O)=O	612	1116.89	117,147,190,189,148,118,149,88,133,218
Alanine	1	C00041	HMDB0000161	QNAYBMKLOCPYGJ-REOHCLBHSA-N	C[C@H](N)C(O)=O	602	1426.1	116,117,100,118,190,103,77,72,86,133
Acetic acid	2	C00033	HMDB0000042	QTBSBXVTEAMEQO-UHFFFAOYSA-N	CC(O)=O	176	1590.12	43,45,60,15,42,29,14,44,31,41
Oxalic acid	1	C00209	HMDB0002329	MUBZPKHOEPUJKR-UHFFFAOYSA-N	OC(=O)C(O)=O	971	1154.54	72,190,133,131,219,175,102,117,103,115
Xylofuranose	3	no match	no match	no match	no match	no match	1174.79	185,147,68,55,77,57,197,103,129
Propanephosphonic acid	2	no match	no match	no match	no match	no match	1102.89	225,135,213,237,58,77,180,255
Ethanimidic acid	3	no match	no match	no match	no match	no match	1113.69	216,66,217,86,100,190,145,55.9,198.1,174
Valine	1	C00183	HMDB0000883	KZSNJWFQEVHDMF-BYPYZUCNSA-N	CC(C)[C@H](N)C(O)=O	6287	1132.26	144,218,145,100,146,219,72,133,130,103
Thiourea	2	C14415	HMDB0034155	UMGDCJDMYOKAJW-UHFFFAOYSA-N	NC(N)=S	2723790	1123.33	76,59,43,42,58,26
Butanoic acid	2	C00246	HMDB0000039	FERIUCNNQQJTOY-UHFFFAOYSA-N	CCCC(O)=O	264	1153.7	73,234,78,118,57,54,234,108,72,131
GABA	3	C00334	HMDB0000112	BTCSSZJGUNDROE-UHFFFAOYSA-N	NCCCC(O)=O	223130	1540	498,73,368,89,499,424,159,396,441,239
Isoleucine	1	C00407	HMDB0000172	AGPKZVBTJJNPAG-WHFBIAKZSA-N	CC[C@H](C)[C@H](N)C(O)=O	6306	1297.8	158,218,159,147,100,232,160,219,102,86
Glycine	1	C00037	HMDB0000123	DHMQDGOQFOQNFH-UHFFFAOYSA-N	NCC(O)=O	750	1208.89	174,86,100,175,248,133,176,276,131,117
Succinic acid	1	C00042	HMDB0000254	KDYFGRWQOYBRFD-UHFFFAOYSA-N	OC(=O)CCC(O)=O	1110	1318.57	247,129,172,133,72,173,76,131,116,77
Cyclohexaneacetic acid	3	no match	HMDB0031403	LJOODBDWMQKMFB-UHFFFAOYSA-N	OC(=O)CC1CCCCC1	21363	1223.98	60,82,55,83,61,41,67,39,27,54
Serine	1	C00065	HMDB0000187	MTCFGRXMJLQNBG-REOHCLBHSA-N	N[C@@H](CO)C(O)=O	5951	1364.09	204,218,100,205,188,116,133,219,206,103
Threonine	1	C00188	HMDB0000167	AYFVYJQAPQTCCC-GBXIJSLDSA-N	C[C@@H](O)[C@H](N)C(O)=O	6288	1387.13	117,218,219,101,100,291,129,128,220,292
Propanoic acid	2	C00163	HMDB0000237	XBDQKXXYIPTUBI-UHFFFAOYSA-N	CCC(O)=O	1032	1334.23	45,145,117,73,89,27,59,57,75,103
Pentanedioic acid	3	C00489	HMDB0000661	JFCQEDHGNNZCLN-UHFFFAOYSA-N	OC(=O)CCCC(O)=O	743	1418.61	143,97,58,261,254,111,133,149,125,153
Docosanoic acid	3	C08281	HMDB0000944	UKMSUNONTOPOIO-UHFFFAOYSA-N	CCCCCCCCCCCCCCCCCCCCCC(O)=O	8215	2087.22	51,54,56,58,59,61,63,70,73,77
Cystathionine	3	C02291	HMDB0000099	ILRYLPWNYFXEMH-WHFBIAKZSA-N	N[C@@H](CCSC[C@H](N)C(O)=O)C(O)=O	439258	1447.11	128,218,100,116,88,219,129,130,202,216
Aspartic acid	1	C00049	HMDB0000191	CKLJMWTZIZZHCS-REOHCLBHSA-N	N[C@@H](CC(O)=O)C(O)=O	5960	1467.42	232,100,147,233,218,117,133,188,202,234
Malic acid	1	C00149	HMDB0000156	BJEPYKJPYRNKOW-REOHCLBHSA-N	O[C@@H](CC(O)=O)C(O)=O	525	1488.78	73,89,233,261,219,75,335,91,117,277
Glucopyranoside	3	no match	no match	no match	no match	no match	2640.64	53,56,57,59,65,66,73,76,81,84
Proline	1	C00148	HMDB0000162	ONIBWKKTOPOVIA-BYPYZUCNSA-N	OC(=O)[C@@H]1CCCN1	145742	1300	142,143,216,144,72,70,86,100,133,117
Benzoic acid	2	C00539	HMDB0001870	WPYMKLBDIGXBTP-UHFFFAOYSA-N	OC(=O)C1=CC=CC=C1	243	1550.03	105,179,77,135,180,136,78,106,79,76
Threonic acid	2	no match	HMDB0000943	JPIJQSOTBSSVTP-STHAYSLISA-N	OC[C@H](O)[C@@H](O)C(O)=O	5460407	1561.23	292,117,103,220,205,217,102,133,130,293
Glutamic acid	2	C00025	HMDB0000148	WHUUTDBJXJRKMK-VKHMYHEASA-N	N[C@@H](CCC(O)=O)C(O)=O	33032	700	246,128,84,156,247,100,230,129,133,248
Taurine	1	C00245	HMDB0000251	XOAAWQZATWQOTB-UHFFFAOYSA-N	NCCS(O)(=O)=O	1123	1662.2	30,44,42,94,80,43,81,125,27,45
Lauric acid	2	C02679	HMDB0000638	no match	no match	3893	5288	73,57,85,54,258,67,97,174,156,117
Hexanedioic acid	3	C06104	HMDB0000448	WNLRTRBMVRJNCN-UHFFFAOYSA-N	OC(=O)CCCCC(O)=O	196	2118.68	129,57,55,70,41,71,112,29,83,147
1,4-Butanediamine	2	C00134	HMDB0001414	KIDHWZJUCRJVML-UHFFFAOYSA-N	NCCCCN	1045	1710	306,55,147,307,301,326,272,131,70,77
Galactopyranoside	3	C03619	no match	no match	no match	6036	1509.78	633,619,397,634,73,355,43,103,235,620
Tagatofuranose	3	no match	no match	no match	no match	no match	1583.6	31,385,75,517,533,459,73,399,400,255
Purine	3	C15587	HMDB0001366	KDCGOANMDULRCW-UHFFFAOYSA-N	N1C=NC2=C1C=NC=N2	1044	1814.17	177,123,192,150,84,178,99,93,70,95
Ornithine	2	C00077	HMDB0000214	AHLPHDHHMVZTML-BYPYZUCNSA-N	NCCC[C@H](N)C(O)=O	6262	1830.93	142,70,102,143,100,144,115,87,128,162
Citric acid	2	C00158	HMDB0000094	KRKNYBCHXYNGOX-UHFFFAOYSA-N	OC(=O)CC(O)(CC(O)=O)C(O)=O	311	1962.2	273,274,211,347,133,183,375,363,257,129
Tetradecanoic acid	2	C06424	HMDB0000806	TUNFSRHWOTWDNC-UHFFFAOYSA-N	CCCCCCCCCCCCCC(O)=O	11005	1790	52,53,54,57,62,73,80,82,83,87
Fructose	1	C00095	HMDB0000660	RFSUNEUAIZKAJO-ARQDHWQXSA-N	OC[C@H]1O[C@](O)(CO)[C@@H](O)[C@@H]1O	2723872	1868.12	103,525,75,437,73,451,305,526,438,320
Pinitol	2	C03844	HMDB0034219	DSCFFEYYQKSRSV-KLJZZCKASA-N	CO[C@@H]1[C@@H](O)[C@@H](O)[C@H](O)[C@H](O)[C@H]1O	0	1877.77	539,75,73,540,465,247,541,89,349,523
Mannose	2	C00936	HMDB0000169	WQZGKKKJIJFFOK-PQMKYFCFSA-N	OC[C@H]1O[C@H](O)[C@@H](O)[C@@H](O)[C@@H]1O	18950	1911.8	205,319,160,103,129,117,217,157,133,89
Lysine	1	C00047	HMDB0000182	KDXKERNSBIXSRK-YFKPBYRVSA-N	NCCCC[C@H](N)C(O)=O	5962	1917.66	84,156,102,100,85,128,230,157,115,130
Octadecanoic acid	3	C01530	HMDB0000827	QIQXTHQIDYTFRH-UHFFFAOYSA-N	CCCCCCCCCCCCCCCCCC(O)=O	5281	2776.08	73,89,75,155,117,215,127,355,201,187
Octadecatrienoic acid	3	C06427	HMDB0001388	no match	no match	5280934	3229	96,415,97,261,414,110,233,459,401,98
Hexadecenoic acid	3	C08362	HMDB0003229	no match	no match	5312427	3552	117,129,81,145,96,84,311,98,83,95
Glucopyranoside	3	no match	no match	no match	no match	no match	1379.97	53,56,57,59,65,66,73,76,81,84
Dodecanoic acid	3	C02679	HMDB0000638	POULHZVOKOAJMA-UHFFFAOYSA-N	CCCCCCCCCCCC(O)=O	3893	5290	117,129,132,257,131,145,91,118,77,76
Myo-Inositol	1	C00137	HMDB0000211	CDAISMWEOUEBRE-GPIVLXJGSA-N	O[C@H]1[C@H](O)[C@@H](O)[C@H](O)[C@H](O)[C@@H]1O	892	2401.42	217,305,191,129,318,133,103,204,218,306
Mannopyranoside	3	no match	no match	no match	no match	18950	2000	75,69,55,71,370,70,268,81,178,58
Pantothenic acid	2	C00864	HMDB0000210	GHOKWGTUZJEAQD-ZETCQYMHSA-N	CC(C)(CO)[C@@H](O)C(=O)NCCC(O)=O	6613	2220	103,291,117,157,201,247,159,129,292,420
Ribofuranose	3	no match	no match	no match	no match	no match	2887.16	56,57,71,78,90,94,106,107,108,110
Palmitic acid	1	C00249	HMDB0000220	IPCSVZSSVZVIGE-UHFFFAOYSA-N	CCCCCCCCCCCCCCCC(O)=O	985	2043.94	117,129,132,313,145,131,118,133,314,83
Glucopyranoside	3	no match	no match	no match	no match	no match	1850.75	75,123,111,93,219,484,137,80,107,165
Luteolin	3	C01514	HMDB0005800	IQPNAANSBPBGFQ-UHFFFAOYSA-N	OC1=CC2=C(C(O)=C1)C(=O)C=C(O2)C1=CC=C(O)C(O)=C1	5280445	2047.51	559,560,561,558,562,272,193,487,557,133
Hexadecanoic acid	2	C00249	HMDB0061859	FLIACVVOZYBSBS-UHFFFAOYSA-N	CCCCCCCCCCCCCCCC(=O)OC	985	2462.93	74,87,75,43,270,41,143,55,57,69
Ribose	2	C00121	HMDB0000283	HMFHBZSHGGEWLO-SOOFDHNKSA-N	OC[C@H]1OC(O)[C@H](O)[C@@H]1O	5779	1650	75,423,89,73,349,305,103,335,189,424
Heptadecanoic acid	2	no match	HMDB0002259	KEMQGTRYUADPNZ-UHFFFAOYSA-N	CCCCCCCCCCCCCCCCC(O)=O	10465	2164.21	117,129,132,145,327,131,118,83,133,71
Glucose	2	C00221	HMDB0000122	WQZGKKKJIJFFOK-VFUOTHLCSA-N	OC[C@H]1O[C@@H](O)[C@H](O)[C@@H](O)[C@@H]1O	5793	2339.38	525,75,526,73,451,527,103,437,89,467
Retinoic acid	3	C00777	HMDB0001852	SHGAZHPCJJPHSC-YCNIQYBTSA-N	C\C(\C=C\C1=C(C)CCCC1(C)C)=C/C=C/C(/C)=C/C(O)=O	444795	2445.44	357,73,283,358,75,69,255,55,356,343
Inosine	1	C00188	HMDB0000195	UGQMRVRMYYASKQ-KQYNXXCUSA-N	OC[C@H]1O[C@H]([C@H](O)[C@@H]1O)N1C=NC2=C(O)N=CN=C12	135398641	3062.68	217,230,103,245,193,281,259,237,129,133
Guanosine	2	C00387	HMDB0000133	NYHBQMYGNKIUIF-UUOKFMHZSA-N	NC1=NC2=C(N=CN2[C@@H]2O[C@H](CO)[C@@H](O)[C@H]2O)C(=O)N1	6802	1680	484,117,103,29,233,367,73,485,366,396
Adenosine	2	C00212	HMDB0000050	OIRDTQYFTABQOQ-KQYNXXCUSA-N	NC1=C2N=CN([C@@H]3O[C@H](CO)[C@@H](O)[C@H]3O)C2=NC=N1	60961	3055.69	217,230,245,164,103,231,243,204,218,136
Sitosterol	2	C19654	HMDB0000649	KZJWDPNRJALLNS-FBZNIEFRSA-N	[H][C@@]12CC[C@H]([C@H](C)CC[C@H](CC)C(C)C)[C@@]1(C)CC[C@@]1([H])[C@@]2([H])CC=C2C[C@@H](O)CC[C@]12C	457801	3367.3	129,95,81,357,396,105,107,119,121,145
