# Supplementary material for: Serine Metabolism Tunes Immune Responses To Promote Oreochromis niloticus Survival upon Edwardsiella tarda Infection
Source: mSystems. 2021 Aug 24;6(4):e00426-21. doi: 10.1128/mSystems.00426-21 (PMC8407201; doi:10.1128/mSystems.00426-21)
Supplement: DATA SET S2 [file msystems.00426-21-sd002.xlsx]

## Sheet: Sheet 2
Sheet 2. Statistic analysis of 1S, 1D and 5S
Metabolite	5C-1	5C-2	5C-3	5C-4	5C-5	5C-6	5C-7	5C-8	5C-9	5C-10	5C-11	5C-12	5C-13	5C-14	5C-15	5C-16	5C-17	5C-18	5C-19	5C-20	1S-1	1S-2	1S-3	1S-4	1S-5	1S-6	1S-7	1S-8	1S-9	1S-10	1D-1	1D-2	1D-3	1D-4	1D-5	1D-6	1D-7	1D-8	1D-9	1D-10
Lactic acid	3.96286e+07	4.02213e+07	4.0097e+07	3.96873e+07	3.64019e+07	4.20179e+07	3.51883e+07	3.64394e+07	3.61331e+07	3.73031e+07	4.45444e+07	4.53003e+07	3.80869e+07	3.89151e+07	3.97121e+07	4.11712e+07	4.0466e+07	4.05185e+07	4.25104e+07	4.23544e+07	4.05319e+07	4.10224e+07	4.56302e+07	4.55476e+07	4.74649e+07	4.62093e+07	4.63551e+07	4.62546e+07	4.45372e+07	4.50312e+07	4.58291e+07	4.54799e+07	4.50685e+07	4.55921e+07	3.84545e+07	3.86462e+07	3.85956e+07	4.10545e+07	4.04974e+07	4.07726e+07
Alanine	1.69426e+07	1.65768e+07	1.78203e+07	1.77256e+07	1.55644e+07	1.76133e+07	1.6134e+07	1.65529e+07	1.69176e+07	1.69471e+07	1.64234e+07	1.6669e+07	1.62378e+07	1.61006e+07	1.61251e+07	1.59526e+07	1.67641e+07	1.64798e+07	1.66434e+07	1.69426e+07	1.46345e+07	1.53115e+07	1.36048e+07	1.36308e+07	1.41521e+07	1.38886e+07	1.48985e+07	1.50185e+07	1.26829e+07	1.27096e+07	1.58591e+07	1.43788e+07	1.51371e+07	1.52203e+07	1.41287e+07	1.39471e+07	1.38825e+07	1.39513e+07	1.43645e+07	1.47204e+07
Oxalic acid	2.75577e+07	2.63444e+07	2.6698e+07	2.63396e+07	2.17814e+07	2.37231e+07	2.10708e+07	2.13668e+07	2.71852e+07	2.73355e+07	2.43765e+07	2.41449e+07	2.65444e+07	2.61699e+07	2.96001e+07	2.91845e+07	2.86833e+07	2.84073e+07	2.84663e+07	2.7931e+07	2.16159e+07	2.14724e+07	2.33933e+07	2.30549e+07	2.15766e+07	2.1373e+07	2.05027e+07	2.07049e+07	2.24172e+07	2.30757e+07	1.63496e+07	1.65564e+07	1.1629e+07	1.15923e+07	1.21594e+07	1.18612e+07	1.0406e+07	1.04198e+07	1.2151e+07	1.24798e+07
Xylofuranose	313906	376251	408387	420772	350055	436926	423570	409601	448859	371723	381134	406501	437790	478250	361019	361019	481112	416116	350429	423084	383167	379030	377526	377526	373390	366622	374894	375270	366998	366246	346456	368502	287341	298046	390650	329083	368878	343080	395786	417735
Propanephosphonic acid	950089	951232	913381	978582	849648	916663	791668	755243	743095	813290	826027	921124	752616	672493	676946	775391	857487	859808	822422	888764	1.08578e+06	1.05223e+06	866755	874565	869078	922305	938388	823872	762533	793631	880611	737063	810110	682662	637813	658312	694360	643079	720536	776823
Ethanimidic acid	1.47113e+06	1.38793e+06	1.21207e+06	1.20595e+06	1.31774e+06	1.53206e+06	1.22312e+06	1.26889e+06	1.14723e+06	1.15268e+06	1.34018e+06	1.43456e+06	1.00269e+06	1.02157e+06	1.09113e+06	1.11782e+06	1.2133e+06	1.23656e+06	1.0142e+06	1.06611e+06	1.68321e+06	1.63936e+06	1.69136e+06	1.7537e+06	1.52949e+06	1.63238e+06	1.59743e+06	1.58277e+06	1.52268e+06	1.50703e+06	1.89921e+06	1.43899e+06	1.26361e+06	1.17689e+06	1.10073e+06	1.146e+06	1.1186e+06	1.12837e+06	1.72016e+06	1.82316e+06
Thiourea	1.62459e+06	1.59226e+06	1.85449e+06	1.8041e+06	1.3426e+06	1.50755e+06	1.56324e+06	1.62763e+06	1.68262e+06	1.71419e+06	1.69058e+06	1.59949e+06	1.71066e+06	1.72741e+06	1.56225e+06	1.57328e+06	1.6348e+06	1.66857e+06	1.38454e+06	1.44905e+06	1.31003e+06	1.29718e+06	1.41004e+06	1.34753e+06	1.38038e+06	1.34775e+06	1.3297e+06	1.39548e+06	1.2736e+06	1.32864e+06	1.44183e+06	1.38462e+06	1.34535e+06	1.32034e+06	1.28649e+06	1.29449e+06	1.30512e+06	1.31002e+06	1.37979e+06	1.28011e+06
Valine	2.03642e+06	2.10864e+06	2.10917e+06	2.07945e+06	1.70708e+06	1.8744e+06	1.76662e+06	1.83202e+06	2.23837e+06	1.94818e+06	1.69708e+06	1.79633e+06	1.93052e+06	1.82772e+06	1.80984e+06	1.91378e+06	2.0276e+06	2.04949e+06	1.76242e+06	1.7344e+06	1.40543e+06	2.36207e+06	1.90302e+06	2.43773e+06	2.57172e+06	2.5273e+06	2.29258e+06	2.17606e+06	2.52772e+06	1.89068e+06	1.85997e+06	1.77038e+06	1.77398e+06	1.74438e+06	1.70835e+06	1.65254e+06	1.64511e+06	1.75889e+06	1.85137e+06	1.78827e+06
Butanoic acid	1.28426e+06	1.41077e+06	1.10645e+06	1.17541e+06	1.1089e+06	1.38455e+06	919442	1.11069e+06	1.28412e+06	1.39874e+06	1.39194e+06	1.51356e+06	1.67075e+06	1.71891e+06	1.66294e+06	1.75904e+06	1.6559e+06	1.80607e+06	2.13279e+06	2.16695e+06	1.69669e+06	1.69945e+06	1.4011e+06	1.38842e+06	1.52246e+06	1.54988e+06	1.72791e+06	1.82138e+06	1.77314e+06	1.88996e+06	1.27246e+06	1.26037e+06	1.58861e+06	1.81357e+06	1.78518e+06	1.84508e+06	1.88221e+06	1.89092e+06	2.15915e+06	2.24488e+06
GABA	1.00994e+06	1.05929e+06	1.05662e+06	1.13098e+06	1.21569e+06	1.33866e+06	1.11097e+06	1.10246e+06	1.1358e+06	1.1795e+06	1.19156e+06	1.18942e+06	1.19893e+06	1.13435e+06	1.13479e+06	1.00747e+06	1.28871e+06	1.74549e+06	1.12257e+06	1.11978e+06	1.59202e+06	1.18331e+06	1.73059e+06	1.69557e+06	1.48089e+06	1.41683e+06	1.62003e+06	1.53539e+06	1.29329e+06	1.31255e+06	1.43466e+06	1.19353e+06	1.08102e+06	1.03505e+06	925563	936425	1.30783e+06	1.14233e+06	982096	983346
Isoleucine	985253	964883	959638	928400	923076	1.04711e+06	1.02694e+06	1.07116e+06	1.1971e+06	1.26026e+06	1.12106e+06	1.03394e+06	1.10378e+06	1.02543e+06	874749	963486	1.19569e+06	970193	964270	1.029e+06	1.02331e+06	1.00897e+06	1.25221e+06	1.22126e+06	1.04627e+06	1.01021e+06	1.20774e+06	1.20173e+06	1.06053e+06	1.06972e+06	1.04499e+06	1.00875e+06	1.1405e+06	1.02497e+06	976598	1.06134e+06	980576	1.05007e+06	1.05326e+06	1.15572e+06
Proline	1.46116e+07	1.42908e+07	1.48158e+07	1.48158e+07	1.48304e+07	1.46871e+07	1.40752e+07	1.45938e+07	1.49957e+07	1.50088e+07	1.4308e+07	1.43617e+07	1.46356e+07	1.48341e+07	1.43955e+07	1.5089e+07	1.50078e+07	1.46622e+07	1.45668e+07	1.46158e+07	1.60905e+07	1.59123e+07	1.81082e+07	1.81234e+07	1.89647e+07	1.80846e+07	1.72659e+07	1.71931e+07	1.7667e+07	1.83535e+07	1.5466e+07	1.47815e+07	1.53397e+07	1.50488e+07	1.4052e+07	1.42649e+07	1.40798e+07	1.41598e+07	1.51344e+07	1.55836e+07
Glycine	3.17102e+07	3.16115e+07	3.15231e+07	3.16912e+07	3.16885e+07	3.39231e+07	3.16738e+07	3.26963e+07	3.31373e+07	3.45954e+07	3.18247e+07	3.32049e+07	3.39081e+07	3.53138e+07	3.23427e+07	3.31484e+07	3.35361e+07	3.4445e+07	3.21757e+07	3.2398e+07	3.16425e+07	3.1773e+07	3.53469e+07	3.62558e+07	3.43886e+07	3.46298e+07	3.43705e+07	3.52926e+07	3.41244e+07	3.51404e+07	3.09668e+07	3.22707e+07	3.0127e+07	3.12015e+07	2.90688e+07	3.02143e+07	3.01207e+07	3.07426e+07	3.09192e+07	3.20006e+07
Cyclohexaneacetic acid	772295	756800	720820	754081	733540	752532	738323	799495	758116	699068	759311	625543	761755	846075	822075	824079	894492	881528	942963	905096	909460	907423	785023	711404	767368	769814	866503	819872	756010	736943	683055	781343	743700	699999	683432	790924	818889	904214	912990	739200
Succinic acid	3.76254e+06	3.67941e+06	3.85903e+06	3.78942e+06	3.81938e+06	3.72605e+06	3.39227e+06	3.38914e+06	4.12171e+06	3.67552e+06	4.00675e+06	3.7232e+06	4.13781e+06	4.10363e+06	3.36166e+06	3.36783e+06	3.09904e+06	3.11093e+06	3.7837e+06	3.36137e+06	6.12638e+06	5.74408e+06	3.88748e+06	3.80026e+06	5.07114e+06	4.85316e+06	3.97103e+06	3.64265e+06	4.6215e+06	4.76695e+06	1.05449e+06	874063	1.27473e+06	1.24621e+06	1.19667e+06	1.28261e+06	865353	1.18238e+06	1.45253e+06	1.37403e+06
Octadecatrienoic acid	2.21199e+06	2.0242e+06	2.31857e+06	2.41674e+06	2.06124e+06	1.71512e+06	1.83372e+06	1.91792e+06	2.12481e+06	2.19019e+06	1.97388e+06	2.08319e+06	1.86867e+06	2.0546e+06	2.05795e+06	1.72453e+06	1.8529e+06	2.01343e+06	2.05302e+06	2.09852e+06	1.6315e+06	1.45149e+06	856463	910171	1.04029e+06	763794	802883	830418	1.29496e+06	249951	1.84594e+06	1.47296e+06	1.5565e+06	1.31569e+06	1.19259e+06	1.37133e+06	1.44263e+06	1.78588e+06	1.97251e+06	1.8676e+06
Serine	6.59537e+06	6.58696e+06	6.4721e+06	6.89344e+06	7.02378e+06	6.74866e+06	6.36551e+06	6.77444e+06	7.46165e+06	7.08245e+06	7.0205e+06	6.42272e+06	6.85841e+06	6.85155e+06	6.31177e+06	6.65874e+06	6.13457e+06	6.20671e+06	6.32309e+06	6.32576e+06	7.12166e+06	7.0734e+06	7.25021e+06	7.17835e+06	6.24275e+06	6.16014e+06	7.04122e+06	7.08451e+06	5.971e+06	5.98969e+06	4.70396e+06	4.71029e+06	4.66064e+06	4.64813e+06	4.47344e+06	4.18294e+06	4.19458e+06	4.45729e+06	4.39985e+06	4.50538e+06
Threonine	4.51252e+06	4.68237e+06	4.90445e+06	4.89533e+06	4.75783e+06	5.4198e+06	4.8091e+06	4.87207e+06	4.89063e+06	4.7208e+06	4.55726e+06	4.49832e+06	4.42465e+06	4.36634e+06	4.39239e+06	4.41695e+06	4.5365e+06	4.49445e+06	4.40759e+06	4.46567e+06	7.27752e+06	7.3349e+06	7.11158e+06	7.00144e+06	6.57657e+06	6.54035e+06	6.93089e+06	6.87289e+06	6.5386e+06	6.46974e+06	4.84151e+06	4.80538e+06	4.632e+06	4.70589e+06	4.51701e+06	4.41724e+06	4.49035e+06	4.47509e+06	4.80846e+06	4.89185e+06
Propanoic acid	5.20768e+06	6.07251e+06	5.69082e+06	5.62915e+06	4.84138e+06	5.43243e+06	5.85664e+06	5.42955e+06	5.39955e+06	5.38291e+06	5.1265e+06	5.1851e+06	5.57431e+06	5.34266e+06	5.15204e+06	5.1154e+06	5.60427e+06	5.49829e+06	4.67386e+06	4.5798e+06	5.83288e+06	5.96544e+06	4.8344e+06	4.7898e+06	5.23785e+06	5.47524e+06	5.08362e+06	5.14524e+06	4.78967e+06	4.84119e+06	4.45894e+06	4.7487e+06	4.40643e+06	4.21481e+06	4.10727e+06	4.11497e+06	4.22623e+06	4.21207e+06	4.22025e+06	4.27346e+06
Pentanedioic acid	1.17787e+06	1.1734e+06	1.00215e+06	1.06846e+06	890149	1.04537e+06	1.08998e+06	1.03214e+06	952018	894079	932968	908433	943844	865088	848442	831424	1.03968e+06	986287	674736	678950	1.40644e+06	1.4121e+06	1.45315e+06	1.4425e+06	1.23097e+06	1.21995e+06	1.32333e+06	1.27282e+06	1.18172e+06	1.11921e+06	1.04623e+06	846348	765040	808906	863258	779710	844345	872653	799428	809568
Docosanoic acid	842103	961483	787035	1.1214e+06	856800	947900	1.13021e+06	852373	868972	769844	684549	851623	746355	756253	753399	829891	814250	784805	709986	1.02957e+06	712828	940203	772416	755710	743339	501382	557321	548070	716987	648258	693164	748581	750272	801156	791987	700107	540127	628840	677710	818827
Cystathionine	330818	326776	173049	344109	340588	335198	342946	335871	416980	396996	391105	140591	377343	341574	340251	365718	478164	343283	339087	277868	207696	203546	205414	205621	203339	211431	202509	209148	210601	202360	196224	211223	340592	137436	189942	160189	138215	140941	370002	198984
Malic acid	4.25393e+06	4.10054e+06	4.134e+06	4.20955e+06	4.20957e+06	4.57089e+06	3.96698e+06	3.72983e+06	3.7205e+06	3.75923e+06	3.59199e+06	3.53243e+06	3.64153e+06	3.56192e+06	3.71264e+06	3.64667e+06	3.94916e+06	3.89165e+06	3.75232e+06	3.83196e+06	5.0804e+06	4.70298e+06	5.06283e+06	5.03057e+06	4.89768e+06	4.85804e+06	5.16338e+06	5.14104e+06	4.7832e+06	4.72292e+06	2.65073e+06	2.59719e+06	2.50388e+06	2.52885e+06	2.37189e+06	2.3246e+06	2.85543e+06	2.83808e+06	2.55813e+06	2.51134e+06
Glucopyranoside	1.35466e+06	1.35586e+06	1.11287e+06	1.01436e+06	705737	654633	937925	992551	976767	980899	1.44087e+06	918952	1.20627e+06	1.17972e+06	1.07706e+06	1.14517e+06	1.11246e+06	1.11918e+06	1.24871e+06	1.23867e+06	1.76813e+06	1.76207e+06	1.61164e+06	1.50962e+06	1.52217e+06	1.76301e+06	1.87038e+06	1.22262e+06	2.07817e+06	1.61496e+06	1.68232e+06	1.54657e+06	1.60786e+06	1.5742e+06	1.54229e+06	1.5715e+06	1.36586e+06	1.16648e+06	1.46806e+06	1.13508e+06
Aspartic acid	2.24544e+07	2.24128e+07	2.21573e+07	2.2248e+07	2.22857e+07	2.11379e+07	2.27302e+07	2.24232e+07	2.32573e+07	2.37306e+07	2.20571e+07	2.23672e+07	2.31694e+07	2.35375e+07	2.28618e+07	2.36351e+07	2.29321e+07	2.25245e+07	2.22433e+07	2.22357e+07	2.54271e+07	2.55346e+07	2.08624e+07	2.07122e+07	2.23109e+07	2.17483e+07	2.04607e+07	2.06242e+07	2.27294e+07	2.27014e+07	1.89367e+07	1.90887e+07	1.83953e+07	1.84736e+07	1.79311e+07	1.80193e+07	1.78507e+07	1.77543e+07	1.92139e+07	1.9488e+07
Benzoic acid	4.47154e+06	4.32475e+06	5.53743e+06	5.61422e+06	4.75108e+06	5.3553e+06	3.94397e+06	4.05884e+06	4.89704e+06	4.88647e+06	3.92941e+06	3.95012e+06	4.57791e+06	4.69502e+06	4.31652e+06	4.2175e+06	4.57446e+06	4.62207e+06	4.59368e+06	4.58106e+06	5.41756e+06	5.57504e+06	5.04935e+06	4.98905e+06	4.08839e+06	4.19283e+06	5.44302e+06	5.52672e+06	4.11559e+06	4.12864e+06	4.67747e+06	4.62602e+06	4.53262e+06	4.52916e+06	4.47847e+06	4.48795e+06	4.87311e+06	4.89635e+06	4.75964e+06	4.95815e+06
Threonic acid	1.74686e+06	1.52428e+06	1.43017e+06	1.56146e+06	1.29928e+06	1.4707e+06	1.47953e+06	1.2822e+06	1.87359e+06	1.85334e+06	1.45989e+06	1.68762e+06	1.48567e+06	1.53895e+06	1.83275e+06	1.82482e+06	1.8164e+06	1.98696e+06	1.82187e+06	1.85409e+06	1.42303e+06	1.46377e+06	1.39215e+06	1.3771e+06	1.86758e+06	1.80988e+06	1.68173e+06	1.68016e+06	1.62299e+06	1.57846e+06	1.08958e+06	1.06682e+06	1.71987e+06	1.77374e+06	1.49237e+06	1.50381e+06	990891	934918	1.29993e+06	1.30882e+06
Glutamic acid	6.10489e+06	6.07334e+06	6.09417e+06	6.08488e+06	5.86082e+06	6.32848e+06	5.95318e+06	5.64198e+06	6.1167e+06	6.19454e+06	5.78717e+06	5.79909e+06	5.6233e+06	5.64418e+06	5.70976e+06	5.74989e+06	5.88075e+06	5.8356e+06	6.09635e+06	5.8274e+06	6.39407e+06	6.33021e+06	6.16764e+06	6.01167e+06	6.44531e+06	6.21522e+06	6.30586e+06	6.37749e+06	6.04934e+06	6.08055e+06	5.26997e+06	5.20526e+06	5.16788e+06	4.98986e+06	5.06147e+06	4.95391e+06	5.27576e+06	5.11728e+06	5.45763e+06	5.31626e+06
Lauric acid	376876	284330	347457	389423	290825	340088	278076	323664	291319	298306	366379	372244	247321	273629	214165	260809	300900	318244	289280	304659	283839	268723	323761	260369	294192	306209	272523	309447	271106	307840	272658	265758	213390	209062	278822	257611	234165	214051	213829	281617
Taurine	1.5477e+08	1.56556e+08	1.56801e+08	1.55441e+08	1.544e+08	1.50289e+08	1.52786e+08	1.50256e+08	1.50853e+08	1.51076e+08	1.49502e+08	1.50696e+08	1.5036e+08	1.52695e+08	1.51326e+08	1.54485e+08	1.52657e+08	1.52544e+08	1.5393e+08	1.54892e+08	1.53268e+08	1.56492e+08	1.54559e+08	1.59719e+08	1.57622e+08	1.53268e+08	1.58106e+08	1.58106e+08	1.56815e+08	1.51494e+08	1.60244e+08	1.60823e+08	1.62919e+08	1.62575e+08	1.54102e+08	1.56569e+08	1.55076e+08	1.54207e+08	1.53998e+08	1.5781e+08
Acetic acid	3.13454e+06	3.3783e+06	3.81046e+06	4.03309e+06	3.31448e+06	3.0421e+06	2.81601e+06	3.05444e+06	2.95915e+06	3.18696e+06	2.88599e+06	3.33137e+06	3.16238e+06	3.71063e+06	2.66102e+06	3.43519e+06	3.15234e+06	3.23951e+06	3.17093e+06	3.57594e+06	3.4608e+06	3.86058e+06	2.7798e+06	3.19594e+06	2.66202e+06	3.03745e+06	2.77913e+06	3.21515e+06	2.68256e+06	3.48865e+06	3.16005e+06	3.35121e+06	3.37007e+06	3.54477e+06	3.12533e+06	3.11269e+06	2.62079e+06	3.31163e+06	3.00231e+06	3.35869e+06
Hexanedioic acid	277923	385781	337404	331076	275160	217550	272397	231063	340099	314632	192594	263135	276265	206510	277646	206754	276450	280133	291372	273290	940265	970878	619057	657107	812853	840740	636723	625902	812800	845169	253813	583429	202271	119773	197313	588628	560323	565522	130126	560323
1,4-Butanediamine	308595	365918	353155	399234	321983	487869	383747	374859	456364	477236	720662	673704	505025	524160	372953	405149	571654	576241	228976	261147	615973	522702	424438	454784	523708	566718	458212	458119	565412	489019	693676	686306	370078	307982	379479	385525	385914	402055	572409	546239
Galactopyranoside	1.67845e+07	1.66048e+07	1.75615e+07	1.7598e+07	1.74363e+07	1.68333e+07	1.69369e+07	1.763e+07	1.68598e+07	1.7429e+07	1.731e+07	1.78225e+07	1.54488e+07	1.62199e+07	1.82523e+07	1.69539e+07	1.82551e+07	1.84424e+07	1.87847e+07	1.80621e+07	1.6847e+07	1.68427e+07	1.5982e+07	1.55394e+07	1.85977e+07	1.92994e+07	1.68908e+07	1.69957e+07	1.58288e+07	1.60169e+07	2.16136e+07	2.12352e+07	2.13614e+07	2.10186e+07	2.15629e+07	2.10085e+07	2.14002e+07	2.13478e+07	2.18786e+07	2.18005e+07
Tagatofuranose	821824	728497	1.16026e+06	841676	1.17348e+06	1.31842e+06	1.09953e+06	670014	738459	879993	874693	935578	970568	719042	1.05162e+06	1.01023e+06	752193	944726	641939	661051	818000	789530	327322	390334	471290	454233	623594	624842	534781	501693	684680	696671	923355	847836	627922	639951	611036	616342	637479	652245
Purine	808082	884095	854512	881461	858086	1.02993e+06	905945	918127	997232	1.04942e+06	1.00715e+06	936228	733970	944859	869462	907655	856622	830152	930411	863425	874020	874020	874020	874020	874020	874020	1.0848e+06	1.0848e+06	858528	858528	801842	834032	874020	1.0848e+06	851757	858528	938142	1.06172e+06	944085	1.00918e+06
Ornithine	714732	759422	715106	754397	506468	541861	417573	513544	678106	730843	725720	691826	598472	596552	332442	423417	856653	648431	444023	357902	707180	703020	790576	658492	854016	945008	740281	774871	751937	895767	677332	484583	433478	430752	513500	391684	314387	493708	438505	474540
Citric acid	1.38211e+06	1.30175e+06	1.10634e+06	1.14504e+06	1.147e+06	1.28686e+06	1.57542e+06	1.51817e+06	1.27805e+06	1.24295e+06	998428	980938	1.01626e+06	1.04451e+06	1.175e+06	1.13965e+06	1.12893e+06	1.13909e+06	1.06052e+06	1.00576e+06	2.34627e+06	2.34943e+06	1.35456e+06	1.27627e+06	2.24416e+06	3.04107e+06	2.19586e+06	3.1434e+06	2.52456e+06	2.44379e+06	882579	1.06487e+06	903119	919210	879749	860178	761953	805302	808529	803751
Pinitol	3.56676e+06	3.33574e+06	3.14882e+06	3.21279e+06	3.33262e+06	3.01613e+06	3.30263e+06	3.15846e+06	3.0267e+06	3.06993e+06	2.98714e+06	2.99472e+06	2.97402e+06	2.86902e+06	2.90654e+06	2.95405e+06	2.76828e+06	3.01919e+06	2.80566e+06	2.75924e+06	3.58804e+06	3.58524e+06	3.29088e+06	3.24103e+06	2.64823e+06	2.61405e+06	3.09413e+06	3.06068e+06	2.63132e+06	2.60981e+06	2.64409e+06	2.60366e+06	2.64337e+06	2.60808e+06	2.56884e+06	2.57505e+06	2.4587e+06	2.39745e+06	2.66154e+06	2.63067e+06
Glucopyranoside	361560	312140	340765	338488	356555	331562	399230	302215	342470	301994	303075	392417	379266	396170	331243	326070	361192	358995	395271	390010	375449	358260	370913	354648	229429	236201	367914	370125	252963	221784	675852	626882	619664	743278	664660	688027	637142	642241	769167	669323
Tetradecanoic acid	1.02643e+06	1.02643e+06	1.45579e+06	1.40344e+06	1.27748e+06	1.07399e+06	836398	891062	889281	877562	990348	1.01209e+06	905967	911640	850371	918134	1.08669e+06	1.06619e+06	903842	888444	731342	717306	780615	801241	533456	549982	645908	693024	642507	650180	817141	860716	700855	755288	692444	743218	806854	832396	905703	885604
Fructose	1.45194e+06	1.4754e+06	1.55288e+06	1.48963e+06	1.75469e+06	1.46807e+06	1.54984e+06	1.6149e+06	1.47331e+06	1.51582e+06	1.40418e+06	1.43525e+06	1.3382e+06	1.36582e+06	1.38575e+06	1.46161e+06	1.47019e+06	1.39663e+06	1.35608e+06	1.36752e+06	1.13925e+06	1.16618e+06	1.22029e+06	1.17967e+06	1.13934e+06	1.05786e+06	1.15109e+06	1.15304e+06	1.24338e+06	1.27023e+06	1.20868e+06	1.20758e+06	1.1847e+06	1.10879e+06	1.1494e+06	1.08368e+06	1.10281e+06	1.07998e+06	1.23181e+06	1.30325e+06
Mannose	569876	608346	453254	447483	454438	483425	519108	481526	297970	348228	393784	407124	363653	300005	388251	375453	527981	482738	388374	340683	1.23604e+06	1.21117e+06	1.16922e+06	1.13841e+06	1.00262e+06	1.01737e+06	1.14911e+06	1.10905e+06	1.02781e+06	938180	334375	376020	409495	333381	290988	364366	736828	303144	373619	356785
Lysine	1.40895e+06	1.29895e+06	1.44879e+06	1.47778e+06	1.21896e+06	1.40826e+06	1.0032e+06	884293	1.07341e+06	1.0722e+06	1.23153e+06	1.16076e+06	1.0411e+06	993125	951690	958825	1.5067e+06	1.40919e+06	730398	729823	1.6499e+06	1.55625e+06	2.31016e+06	2.36639e+06	1.74386e+06	1.76559e+06	2.52818e+06	2.51155e+06	1.60211e+06	1.59212e+06	1.30508e+06	1.24923e+06	1.02069e+06	932864	1.21273e+06	1.24417e+06	1.03203e+06	1.04328e+06	1.2027e+06	1.22013e+06
Octadecanoic acid	2.37533e+07	2.33943e+07	2.36591e+07	2.59312e+07	2.65194e+07	2.85424e+07	2.58899e+07	2.77679e+07	2.74012e+07	2.89039e+07	2.66305e+07	2.82843e+07	2.5179e+07	2.77298e+07	2.53789e+07	2.72776e+07	2.88494e+07	2.98774e+07	2.79383e+07	2.74138e+07	3.39761e+07	3.52026e+07	3.10194e+07	3.19041e+07	2.69549e+07	2.77705e+07	3.177e+07	3.28182e+07	2.88163e+07	3.04221e+07	2.25687e+07	2.37466e+07	2.50362e+07	2.64279e+07	2.19702e+07	2.32485e+07	2.67798e+07	2.78949e+07	2.3206e+07	2.4717e+07
Dodecanoic acid	466131	386992	495168	527804	405021	338072	321861	475548	423848	313396	561505	465386	527020	468004	463306	426085	532278	294247	471473	546107	641734	574446	477200	225615	372476	568866	268524	442791	241946	286637	347414	333926	377717	407751	409157	405979	305105	595995	413562	290153
Myo-Inositol	1.77574e+07	1.7026e+07	1.65275e+07	1.66426e+07	1.51188e+07	1.65812e+07	1.5473e+07	1.54379e+07	1.51013e+07	1.50975e+07	1.41734e+07	1.39841e+07	1.37563e+07	1.39475e+07	1.37435e+07	1.39986e+07	1.44564e+07	1.45041e+07	1.44503e+07	1.44818e+07	1.76115e+07	1.73814e+07	1.6437e+07	1.64022e+07	1.41763e+07	1.41675e+07	1.57413e+07	1.57596e+07	1.40625e+07	1.40755e+07	1.29012e+07	1.27634e+07	1.23633e+07	1.22123e+07	1.17816e+07	1.18027e+07	1.24984e+07	1.23118e+07	1.27413e+07	1.26941e+07
Mannopyranoside	85895.6	88239.3	84483.2	86057.2	87744.5	86107.3	81589.2	89408.5	80152.1	89764.8	83440.6	73574.4	83703.3	117736	89635.9	84257.5	87445.2	84142.7	80592.6	83542.1	92360.1	96722	95204.8	92929	94446.2	104943	92265.2	93403.2	96058.3	96247.9	112081	126947	61070.9	78624.4	61943.7	104369	93877.3	94785.4	91213.5	112278
Pantothenic acid	267818	298208	230503	287282	258257	318671	278033	288177	290911	246178	282708	252599	293273	327214	254697	270683	253417	192222	246391	267277	289223	240033	194277	206378	234554	216680	239091	230846	240400	233987	237234	230647	239775	256982	224282	239383	195620	242004	261034	262018
Ribofuranose	2.07851e+06	2.00439e+06	1.86198e+06	2.00238e+06	2.17453e+06	1.92979e+06	1.85433e+06	2.0434e+06	2.1268e+06	2.28338e+06	1.84715e+06	2.04016e+06	1.8381e+06	1.7536e+06	1.88606e+06	1.73196e+06	1.82154e+06	1.79873e+06	1.40671e+06	1.55524e+06	1.89757e+06	1.858e+06	1.78774e+06	1.54615e+06	2.02231e+06	1.97228e+06	1.81281e+06	1.80898e+06	1.8027e+06	1.92326e+06	1.84599e+06	1.83538e+06	1.90766e+06	1.82128e+06	2.17184e+06	2.23205e+06	1.7174e+06	1.81661e+06	1.8669e+06	1.97847e+06
Luteolin	1.01535e+06	1.10866e+06	951686	965172	809918	706229	876030	900273	994416	1.05662e+06	821399	871584	755898	729994	865648	721663	952524	583591	818599	807706	430351	425186	257060	315237	219373	165797	316018	267258	435084	426047	615168	683483	601504	418893	429490	417440	773640	722858	332497	336122
Hexadecanoic acid	3.81681e+07	3.89489e+07	3.72391e+07	3.86139e+07	2.95305e+07	3.32308e+07	3.47053e+07	3.64292e+07	3.82986e+07	4.02273e+07	3.40776e+07	3.5954e+07	3.55922e+07	3.81493e+07	3.61756e+07	3.80169e+07	4.06981e+07	4.21044e+07	3.99095e+07	3.99448e+07	4.57759e+07	4.68054e+07	4.09876e+07	4.20305e+07	3.48916e+07	3.55952e+07	4.13858e+07	4.26821e+07	3.67475e+07	3.82459e+07	3.08531e+07	3.22414e+07	2.9678e+07	3.11515e+07	2.75997e+07	2.91365e+07	3.85165e+07	3.93564e+07	3.17688e+07	3.34911e+07
Ribose	325944	328327	282946	350508	293918	279374	281012	263576	408891	223069	327589	437441	257112	196524	221210	261256	193711	210820	234091	260188	865178	858479	565263	307712	639883	623796	512037	347977	702159	744777	187975	152950	204314	187574	338066	295238	211685	192296	206118	175906
Heptadecanoic acid	270700	285326	278984	248706	226322	310875	262218	364739	312453	278099	309684	273157	273981	254186	198880	298138	234421	252301	309534	249540	280888	218930	231298	227253	223310	249539	218432	223948	215909	206359	206719	194373	214841	223700	166123	178627	190741	273679	220908	248296
Glucopyranose	454092	431600	336896	423832	353794	338896	494040	481897	474496	537679	412897	427197	465768	464820	411392	452950	391986	422396	303402	372123	367200	303749	303749	301957	246318	365268	302853	291802	277225	251347	271363	392445	253455	261010	253846	287594	223053	347762	393756	288429
Glucose	1.66814e+06	1.67445e+06	1.70274e+06	1.61351e+06	1.68929e+06	1.72748e+06	1.90007e+06	1.89418e+06	1.62767e+06	1.61742e+06	1.58886e+06	1.56909e+06	1.55849e+06	1.5193e+06	1.62426e+06	1.67049e+06	1.58685e+06	1.56973e+06	1.51244e+06	1.73521e+06	1.31675e+06	1.30228e+06	1.2678e+06	1.26085e+06	1.43269e+06	1.32564e+06	1.30302e+06	1.29272e+06	1.38169e+06	1.51482e+06	1.26178e+06	1.31699e+06	1.21368e+06	1.18381e+06	1.26605e+06	1.27704e+06	1.24518e+06	1.26137e+06	1.39383e+06	1.47879e+06
Palmitic acid	396602	250745	342192	394346	282688	248418	311589	209877	239822	210495	314210	280917	232901	307556	280727	241200	269694	288691	292434	293956	221299	221744	220411	217967	225743	220411	216411	218411	218855	225965	200505	223299	142293	220198	254642	261988	223743	287698	265755	144426
Retinoic acid	750745	779585	663104	622383	586431	448034	378482	330812	419201	465700	491730	513572	382632	470193	514505	383626	650956	607817	338354	347777	488630	497559	600465	629253	505027	508828	830748	814121	486681	499549	327637	496425	379184	366442	312293	476451	473041	347757	371876	316790
Inosine	1.90847e+06	1.86302e+06	2.12255e+06	2.2265e+06	1.83176e+06	1.46348e+06	1.34965e+06	1.34885e+06	1.42898e+06	1.45864e+06	1.74343e+06	1.78621e+06	1.50661e+06	1.52223e+06	1.43517e+06	1.46909e+06	1.90003e+06	1.91459e+06	1.6911e+06	1.7596e+06	540878	517164	698811	649563	492238	465337	645228	639453	502179	468734	1.38918e+06	1.39792e+06	1.36841e+06	1.33092e+06	1.17682e+06	1.19639e+06	1.36348e+06	1.29471e+06	1.34532e+06	1.34069e+06
Guanosine	508810	380775	415561	465097	419712	363095	382915	352695	336105	353401	376909	361915	340658	304005	275592	298521	453981	373624	343807	360754	274876	276249	278721	277348	275151	271032	275975	267737	276524	274876	341830	340315	297817	245200	251424	214654	272899	273745	295857	212274
Adenosine	2.57033e+06	2.16927e+06	2.73126e+06	2.74296e+06	2.49575e+06	2.70634e+06	2.25002e+06	2.41975e+06	3.02577e+06	2.9225e+06	2.91624e+06	2.67133e+06	2.32967e+06	2.43554e+06	2.20473e+06	2.39762e+06	2.27338e+06	2.33665e+06	2.54697e+06	2.60287e+06	2.4133e+06	2.44955e+06	2.2088e+06	2.19211e+06	2.26671e+06	2.19339e+06	2.66045e+06	2.77586e+06	2.13242e+06	2.23733e+06	2.46333e+06	2.35145e+06	2.79183e+06	2.61714e+06	2.70279e+06	2.73021e+06	2.63302e+06	2.4686e+06	2.61374e+06	2.66082e+06
Sitosterol	439443	444272	437248	499660	411120	439996	412193	425528	451281	454079	466355	465339	412332	436795	424144	428906	439278	438686	426120	431253	783913	759454	566336	566180	577399	622126	572515	544391	587902	583840	365090	406055	383830	380757	382180	394654	309956	383281	413024	427337
Hexadecenoic acid	836275	805964	874725	943044	627645	734228	708221	668789	753650	817349	778992	756990	671708	689091	695470	797386	761353	816002	670119	706838	1.12393e+06	1.09539e+06	1.02901e+06	1.03798e+06	1.11832e+06	1.23096e+06	1.08867e+06	1.00233e+06	1.07059e+06	1.04779e+06	711410	647230	626321	615015	646233	681332	686036	702900	727418	716128
