# Supplementary material for: Serine Metabolism Tunes Immune Responses To Promote Oreochromis niloticus Survival upon Edwardsiella tarda Infection
Source: mSystems. 2021 Aug 24;6(4):e00426-21. doi: 10.1128/mSystems.00426-21 (PMC8407201; doi:10.1128/mSystems.00426-21)
Supplement: TABLE S1 [file msystems.00426-21-st001.xlsx]

## Sheet: Table S1A
A. Lists of the metabolites in the enriched pathways of the groups 1D, 1S and 5. Increased metabolites were colored with yellow, whereas decreased metabolite were colored with blue.
		5	1D	1S
Alanine, aspartate and glutamate metabolism
	Aspartic acid	2.262e+07	1.85152e+07	2.23111e+07
	Alanine	1.66567e+07	1.4559e+07	1.40532e+07
	Glutamic acid	5.92032e+06	5.18153e+06	6.23774e+06
	Citric acid	1.18364e+06	868924	2.29194e+06
	Succinic acid	3.66352e+06	1.18031e+06	4.64846e+06
Valine, leucine and isoleucine biosynthesis
	Threonine	4.65125e+06	4.65848e+06	6.86545e+06
	Isoleucine	1.03227e+06	1.04968e+06	1.1102e+06
	Valine	1.91248e+06	1.75532e+06	2.20943e+06
Glyoxylate and dicarboxylate metabolism
	Serine	6.65591e+06	4.49365e+06	6.71129e+06
	Citric acid	1.18364e+06	868924	2.29194e+06
	Glycine	3.28274e+07	3.07632e+07	3.42964e+07
	Glutamic acid	5.92032e+06	5.18153e+06	6.23774e+06
Arginine biosynthesis
	Glutamic acid	5.92032e+06	5.18153e+06	6.23774e+06
	Aspartic acid	2.262e+07	1.85152e+07	2.23111e+07
	Ornithine	600375	465247	782115
Glycine, serine and threonine metabolism
	Serine	6.65591e+06	4.49365e+06	6.71129e+06
	Cystathionine	336916	208375	206167
	Glycine	3.28274e+07	3.07632e+07	3.42964e+07
	Threonine	4.65125e+06	4.65848e+06	6.86545e+06
Aminoacyl-tRNA biosynthesis
	Glycine	3.28274e+07	3.07632e+07	3.42964e+07
	Aspartic acid	2.262e+07	1.85152e+07	2.23111e+07
	Serine	6.65591e+06	4.49365e+06	6.71129e+06
	Valine	1.91248e+06	1.75532e+06	2.20943e+06
	Alanine	1.66567e+07	1.4559e+07	1.40532e+07
	Lysine	1.1504e+06	1.14629e+06	1.96261e+06
	Isoleucine	1.03227e+06	1.04968e+06	1.1102e+06
	Threonine	4.65125e+06	4.65848e+06	6.86545e+06
	Proline	1.46601e+07	1.47911e+07	1.75763e+07
	Glutamic acid	5.92032e+06	5.18153e+06	6.23774e+06
Galactose metabolism
	Glucose	1.65248e+06	1.28985e+06	1.33982e+06
	Mannose	431585	387900	1.0999e+06
	myo-Inositol	1.5113e+07	1.2407e+07	1.55815e+07
	Galactopyranoside	1.73613e+07	2.14227e+07	1.6884e+07
Butanoate metabolism
	Glutamic acid	5.92032e+06	5.18153e+06	6.23774e+06
	Succinic acid	3.66352e+06	1.18031e+06	4.64846e+06
Arginine and proline metabolism
	Proline	1.46601e+07	1.47911e+07	1.75763e+07
	Glutamic acid	5.92032e+06	5.18153e+06	6.23774e+06
	Ornithine	600375	465247	782115

## Sheet: Table S1B
B. Primers used in this study
Gene	Primer	Nucleotide Sequence (5′-3′)
β-actin	Forward	AATCGTGCGTGACATCAAAG
	Reverse	GACGTCGCACTTCATGATG
gapdh	Forward	TTA AGG AAG CCG TCA AGA AG
	Reverse	CAG CAC CAG CAT CAA AGA
ef1α	Forward	CTACGTGACCATCATTGATGCC
	Reverse	AACACCAGCAGCAACGATCA
il-1b	Forward	GCGTGCCAACAGTGAGAA
	Reverse	CAGGAGGGACGGAAGGGAT
il-6	Forward	ATGCCTGGCGTTGAGTACCT
	Reverse	CAAAATCGCTGACGTGATTGA
il-8	Forward	GTATGCCGCCAATCAGCC
	Reverse	GCTCCGTTTGCCAGTCCAG
il-10	Forward	CCAATCAGCCGTGACTACAACA
	Reverse	GTGGAATGAGGGTTCAGACAAA
il-21	Forward	TCGGGAGACTCTGCTTGAACA
	Reverse	TGTGAGTGGCAGGTTGAGCAG
tnf-α	Forward	GTCGTCGTGGCTCTTTGTTTAG
	Reverse	GCCTTGGCTTTGCTGCTGAT
nf-κb	Forward	ATCAGAAATGCTGCCGCTATG
	Reverse	CGGAGCCTTGCTGTCGTAGAT
γ-inf	Forward	GCATCTGCCAATGTCTTCACAC
	Reverse	GCTGCTGTTCTTGCCTTTACTG
shmt1	Forward	ATCCATGCCGTACAAGGTCC
	Reverse	AATCTGCTTCAAGCGGGC
gss	Forward	CTCTACGGATCAGAGAAAGCAGTC
	Reverse	CAGTCTTATTACGTGAATGTTTCTC
ggt1	Forward	CGGAAGTGGGGAGGGACA
	Reverse	CCCATGCTGTGAGCGTTCA
sds	Forward	CTCGGTCACCTGTGCAAAAC
	Reverse	TATGTTCGGTGTGACGTTTGG
tha1	Forward	AATCTCATTGCAGTGATGGTGC
	Reverse	GGAGTGCACGCCAGCC
agxta	Forward	AGGTGCGAGAGTAAACACTATTGTG
	Reverse	AAAGAGCAGCACAGGTCTGTGTT
cbs	Forward	GCTGTGCGGAGGCAGCT
	Reverse	TTTGACATGTAGTTGCGGATG
lap3	Forward	GCTCTCTGAGCTGCTCAAACTCT
	Reverse	AGAGAGTTTGAGCAGCTCAGAGA
