# Supplementary material for: Serine Metabolism Tunes Immune Responses To Promote Oreochromis niloticus Survival upon Edwardsiella tarda Infection
Source: mSystems. 2021 Aug 24;6(4):e00426-21. doi: 10.1128/mSystems.00426-21 (PMC8407201; doi:10.1128/mSystems.00426-21)
Supplement: DATA SET S3 [file msystems.00426-21-sd003.xlsx]

## Sheet: Sheet 3
Sheet 3. Validation of the crucial biomarkers using their standards
Retention Time	Metabolite	KEGG	HMDB	InChIKey	SMILES	PubChem	RI	m/z
6.509	Alanine	C00041	HMDB0000161	QNAYBMKLOCPYGJ-REOHCLBHSA-N	C[C@H](N)C(O)=O	602	1426.1	116,117,100,118,190,103,77,72,86,133
15.652	Aspartic acid	C00049	HMDB0000191	CKLJMWTZIZZHCS-REOHCLBHSA-N	N[C@@H](CC(O)=O)C(O)=O	5960	1467.42	232,100,147,233,218,117,133,188,202,234
9.209	Valine	C00183	HMDB0000883	KZSNJWFQEVHDMF-BYPYZUCNSA-N	CC(C)[C@H](N)C(O)=O	6287	1040.88	144,218,145,100,146,219,72,133,130,103
27.995	Palmitic acid	C00249	HMDB0000220	IPCSVZSSVZVIGE-UHFFFAOYSA-N	CCCCCCCCCCCCCCCC(O)=O	985	2041	117,129,132,313,145,131,118,133,314,83
37.884	Talose	C06467	no match	no match	no match	441035	2640.71	319.2,320,321,229,291,307,305,322,277,364
11.275	Proline	C00148	HMDB0000162	ONIBWKKTOPOVIA-BYPYZUCNSA-N	OC(=O)[C@@H]1CCCN1	145742	800	142,143,216,144,72,70,86,100,133,117
11.208	Isoleucine	C00407	HMDB0000172	AGPKZVBTJJNPAG-WHFBIAKZSA-N	CC[C@H](C)[C@H](N)C(O)=O	6306	1610.8	158,218,159,147,100,232,160,219,102,86
5.62	Lactic acid	C00186	HMDB0000190	JVTAAEKCZFNVCJ-REOHCLBHSA-N	C[C@H](O)C(O)=O	612	1116.89	117,147,190,189,148,118,149,88,133,218
38.739	Myo-Inositol	C00137	HMDB0000211	CDAISMWEOUEBRE-GPIVLXJGSA-N	O[C@H]1[C@H](O)[C@@H](O)[C@H](O)[C@H](O)[C@@H]1O	892	1921.42	217,305,191,129,318,133,103,204,218,306
11.764	Succinic acid	C00042	HMDB0000254	KDYFGRWQOYBRFD-UHFFFAOYSA-N	OC(=O)CCC(O)=O	1110	1318.57	247,129,172,133,72,173,76,131,116,77
24.618	Fructose	C00095	HMDB0000660	RFSUNEUAIZKAJO-ARQDHWQXSA-N	OC[C@H]1O[C@](O)(CO)[C@@H](O)[C@@H]1O	2723872	1768.12	103,525,75,437,73,451,305,526,438,320
11.508	Glycine	C00037	HMDB0000123	DHMQDGOQFOQNFH-UHFFFAOYSA-N	NCC(O)=O	750	1208.89	174,86,100,175,248,133,176,276,131,117
7.375	Oxalic acid	C00209	HMDB0002329	MUBZPKHOEPUJKR-UHFFFAOYSA-N	OC(=O)C(O)=O	971	1154.54	72,190,133,131,219,175,102,117,103,115
24.818	Tagatose	C00795	HMDB0003418	LKDRXBCSQODPBY-DPYQTVNSSA-N	OC[C@@]1(O)OC[C@@H](O)[C@H](O)[C@@H]1O	439312	1869.19	131,103,75,437,349,73,321,117,438,363
13.597	Threonine	C00188	HMDB0000167	AYFVYJQAPQTCCC-GBXIJSLDSA-N	C[C@@H](O)[C@H](N)C(O)=O	6288	1385.13	117,218,219,101,100,291,129,128,220,292
36.716	Inosine	C00188	HMDB0000195	UGQMRVRMYYASKQ-KQYNXXCUSA-N	OC[C@H]1O[C@H]([C@H](O)[C@@H]1O)N1C=NC2=C(O)N=CN=C12	135398641	1600	217,230,103,245,193,281,259,237,129,133
25.884	Tyrosine	C00082	HMDB0000158	OUYCCCASQSFEME-QMMMGPOBSA-N	N[C@@H](CC1=CC=C(O)C=C1)C(O)=O	6057	1520.72	218,100,219,179,280,220,133,101,132,130
20.152	Taurine	C00245	HMDB0000251	XOAAWQZATWQOTB-UHFFFAOYSA-N	NCCS(O)(=O)=O	1123	1658	30,44,42,94,80,43,81,125,27,45
31.506	Stearic acid	C01530	HMDB0000827	QIQXTHQIDYTFRH-UHFFFAOYSA-N	CCCCCCCCCCCCCCCCCC(O)=O	5281	2744.94	117,129,132,145,341,131,118,133,83,342
16.163	Malic acid	C00149	HMDB0000156	BJEPYKJPYRNKOW-REOHCLBHSA-N	O[C@@H](CC(O)=O)C(O)=O	525	1487.78	73,89,233,261,219,75,335,91,117,277
25.595	Lysine	C00047	HMDB0000182	KDXKERNSBIXSRK-YFKPBYRVSA-N	NCCCC[C@H](N)C(O)=O	5962	1917.66	84,156,102,100,85,128,230,157,115,130
12.953	Serine	C00065	HMDB0000187	MTCFGRXMJLQNBG-REOHCLBHSA-N	N[C@@H](CO)C(O)=O	5951	1362.09	204,218,100,205,188,116,133,219,206,103
