# Supplementary material for: Serine Metabolism Tunes Immune Responses To Promote Oreochromis niloticus Survival upon Edwardsiella tarda Infection
Source: mSystems. 2021 Aug 24;6(4):e00426-21. doi: 10.1128/mSystems.00426-21 (PMC8407201; doi:10.1128/mSystems.00426-21)
Supplement: DATA SET S4 [file msystems.00426-21-sd004.xlsx]

## Sheet: Sheet 4
Sheet 4. Lists of identified metabolites after serine treatment
Retention Time	Metabolite	MSI Level	KEGG	HMDB	InChIKey	SMILES	PubChem	RI	m/z
5.62	Lactic acid	1	C00186	HMDB0000190	JVTAAEKCZFNVCJ-REOHCLBHSA-N	C[C@H](O)C(O)=O	612	1116.89	117,147,190,189,148,118,149,88,133,218
6.51	Alanine	1	C00041	HMDB0000161	QNAYBMKLOCPYGJ-REOHCLBHSA-N	C[C@H](N)C(O)=O	602	1426.1	116,117,100,118,190,103,77,72,86,133
6.52	Acetic acid	2	C00033	HMDB0000042	QTBSBXVTEAMEQO-UHFFFAOYSA-N	CC(O)=O	176	1590.12	43,45,60,15,42,29,14,44,31,41
7.38	Oxalic acid	1	C00209	HMDB0002329	MUBZPKHOEPUJKR-UHFFFAOYSA-N	OC(=O)C(O)=O	971	1154.54	72,190,133,131,219,175,102,117,103,115
8.63	Butanediol	2	no match	no match	no match	no match	no match	1354.28	117,73,89,219,91,75,75,90,145,59
9.09	Ethanimidic acid	3	no match	no match	no match	no match	no match	1113.69	216,66,217,86,100,190,145,55.9,198.1,174
9.21	Valine	1	C00183	HMDB0000883	KZSNJWFQEVHDMF-BYPYZUCNSA-N	CC(C)[C@H](N)C(O)=O	6287	1040.88	144,218,145,100,146,219,72,133,130,103
10.1	Butanoic acid	2	C00246	HMDB0000039	FERIUCNNQQJTOY-UHFFFAOYSA-N	CCCC(O)=O	264	1153.7	73,234,78,118,57,54,234,108,72,131
10.24	Phosphonic acid	2	no match	no match	no match	no match	no match	1496.69	269,124,135,225,212,270,121,298,255,93
10.85	Berberine	2	C00757	HMDB0003409	YBHILYKTIRIUTE-UHFFFAOYSA-N	COC1=CC=C2C=C3C4=CC5=C(OCO5)C=C4CC[N+]3=CC2=C1OC	2353	1275.8	305,335,292,291,320,306,307,303,304,319
11.04	Urea	2	C00086	HMDB0000294	XSQUKJJJFZCRTK-UHFFFAOYSA-N	NC(N)=O	1176	1191.48	189,171,99,100,190,130,79,87,173,146
11.21	Isoleucine	1	C00407	HMDB0000172	AGPKZVBTJJNPAG-WHFBIAKZSA-N	CC[C@H](C)[C@H](N)C(O)=O	6306	1610.8	158,218,159,147,100,232,160,219,102,86
11.48	Leucine	2	C00123	HMDB0000687	ROHFNLRQFUQHCH-YFKPBYRVSA-N	CC(C)C[C@H](N)C(O)=O	6106	1670	86,73,30,89,44,43,117,75,28,146
11.51	Glycine	1	C00037	HMDB0000123	DHMQDGOQFOQNFH-UHFFFAOYSA-N	NCC(O)=O	750	1208.89	174,86,100,175,248,133,176,276,131,117
11.76	Succinic acid	1	C00042	HMDB0000254	KDYFGRWQOYBRFD-UHFFFAOYSA-N	OC(=O)CCC(O)=O	1110	1318.57	247,129,172,133,72,173,76,131,116,77
12.95	Serine	1	C00065	HMDB0000187	MTCFGRXMJLQNBG-REOHCLBHSA-N	N[C@@H](CO)C(O)=O	5951	1364.09	204,218,100,205,188,116,133,219,206,103
13.14	Pyrimidine	3	C00396	HMDB0003361	CZPWVGJYEJSRLH-UHFFFAOYSA-N	C1=CN=CN=C1	9260	1368.21	80,53,39,51,52,39,54,81,26,65
13.28	Fumaric acid	2	C00122	HMDB0000134	VZCYOOQTPOCHFL-OWOJBTEDSA-N	OC(=O)\C=C\C(O)=O	444972	1373.54	245,143,246,83,133,115,247,84,155,217
13.6	Threonine	1	C00188	HMDB0000167	AYFVYJQAPQTCCC-GBXIJSLDSA-N	C[C@@H](O)[C@H](N)C(O)=O	6288	1387.13	117,218,219,101,100,291,129,128,220,292
14.14	Propanoic acid	2	C00163	HMDB0000237	XBDQKXXYIPTUBI-UHFFFAOYSA-N	CCC(O)=O	1032	1334.23	45,145,117,73,89,27,59,57,75,103
14.45	Pentanedioic acid	3	C00489	HMDB0000661	JFCQEDHGNNZCLN-UHFFFAOYSA-N	OC(=O)CCCC(O)=O	743	1418.61	143,97,58,261,254,111,133,149,125,153
14.62	Pentenoic acid	2	no match	no match	no match	no match	no match	1425.64	73,157,83,55,41,89,75,27,99,172
15.65	Aspartic acid	1	C00049	HMDB0000191	CKLJMWTZIZZHCS-REOHCLBHSA-N	N[C@@H](CC(O)=O)C(O)=O	5960	1467.42	232,100,147,233,218,117,133,188,202,234
16.16	Malic acid	1	C00149	HMDB0000156	BJEPYKJPYRNKOW-REOHCLBHSA-N	O[C@@H](CC(O)=O)C(O)=O	525	1488.78	73,89,233,261,219,75,335,91,117,277
16.52	Methionine	3	C00073	HMDB0000696	FFEARJCKVFRZRR-BYPYZUCNSA-N	CSCC[C@H](N)C(O)=O	6137	1250	176,128,177,100,129,219,178,293,202,130
17.03	Glucopyranoside	3	no match	no match	no match	no match	no match	1379.97	53,56,57,59,65,66,73,76,81,84
17.41	Proline	1	C00148	HMDB0000162	ONIBWKKTOPOVIA-BYPYZUCNSA-N	OC(=O)[C@@H]1CCCN1	145742	800	142,143,216,144,72,70,86,100,133,117
18.26	Threonic acid	2	no match	HMDB0000943	JPIJQSOTBSSVTP-STHAYSLISA-N	OC[C@H](O)[C@@H](O)C(O)=O	5460407	1561.23	292,117,103,220,205,217,102,133,130,293
18.51	Cysteine	2	C00097	HMDB0000574	XUJNEKJLAYXESH-REOHCLBHSA-N	N[C@@H](CS)C(O)=O	5862	1785.34	76,73,104,89,146,75,46,117,30,28
19.63	Glutamic acid	2	C00025	HMDB0000148	WHUUTDBJXJRKMK-VKHMYHEASA-N	N[C@@H](CCC(O)=O)C(O)=O	33032	700	246,128,84,156,247,100,230,129,133,248
20.04	Phenylalanine	2	C00079	HMDB0000159	COLNVLDHVKWLRT-QMMMGPOBSA-N	N[C@@H](CC1=CC=CC=C1)C(O)=O	6140	2060	218,192,100,91,219,193,220,130,133,266
20.15	Taurine	1	C00245	HMDB0000251	XOAAWQZATWQOTB-UHFFFAOYSA-N	NCCS(O)(=O)=O	1123	1662.2	30,44,42,94,80,43,81,125,27,45
21.65	Arabinose	3	C02479	HMDB0000646	SRBFZHDQGSBBOR-KLVWXMOXSA-N	O[C@H]1CO[C@H](O)[C@H](O)[C@H]1O	439195	1725.78	43,132,133,59,119,89,60,120,90,75
21.76	Hexanedioic acid	3	C06104	HMDB0000448	WNLRTRBMVRJNCN-UHFFFAOYSA-N	OC(=O)CCCCC(O)=O	196	2118.68	129,57,55,70,41,71,112,29,83,147
22.2	Galactopyranoside	3	C03619	no match	no match	no match	6036	1509.78	633,619,397,634,73,355,43,103,235,620
22.31	Quinolinic acid	2	C03722	HMDB0000232	GJAWHXHKYYXBSV-UHFFFAOYSA-N	OC(=O)C1=CC=CN=C1C(O)=O	1066	1756.65	73222,194,296,89,180,238,195,224,240
22.47	Butanediamine	2	no match	no match	no match	no match	no match	1764.31	51,51,58,60,63,67,68,69,72,76
22.56	Arabitol	3	C01904	HMDB0000568	HEBKCHPVOIAQTA-QWWZWVQMSA-N	OC[C@@H](O)C(O)[C@H](O)CO	827	1768.4	205,75,307,73,497,409,423,103,498,89
22.9	Tagatofuranose	3	no match	no match	no match	no match	no match	1583.6	31,385,75,517,533,459,73,399,400,255
23.54	Purine	3	C15587	HMDB0001366	KDCGOANMDULRCW-UHFFFAOYSA-N	N1C=NC2=C1C=NC=N2	1044	1814.17	177,123,192,150,84,178,99,93,70,95
23.87	Ornithine	2	C00077	HMDB0000214	AHLPHDHHMVZTML-BYPYZUCNSA-N	NCCC[C@H](N)C(O)=O	6262	1761.38	142,70,102,143,100,144,115,87,128,162
23.94	Citric acid	2	C00158	HMDB0000094	KRKNYBCHXYNGOX-UHFFFAOYSA-N	OC(=O)CC(O)(CC(O)=O)C(O)=O	311	1962.2	273,274,211,347,133,183,375,363,257,129
24.62	Fructose	1	C00095	HMDB0000660	RFSUNEUAIZKAJO-ARQDHWQXSA-N	OC[C@H]1O[C@](O)(CO)[C@@H](O)[C@@H]1O	2723872	1768.12	103,525,75,437,73,451,305,526,438,320
24.68	Asparagine	2	C00152	HMDB0000168	DCXYFEDJOCDNAF-REOHCLBHSA-N	N[C@@H](CC(N)=O)C(O)=O	6267	1866.92	116,132,231,188,141,100,131,117,133,72
24.82	Tagatose	1	C00795	HMDB0003418	LKDRXBCSQODPBY-DPYQTVNSSA-N	OC[C@@]1(O)OC[C@@H](O)[C@H](O)[C@@H]1O	439312	1869.19	131,103,75,437,349,73,321,117,438,363
24.83	Pinitol	2	C03844	HMDB0034219	DSCFFEYYQKSRSV-KLJZZCKASA-N	CO[C@@H]1[C@@H](O)[C@@H](O)[C@H](O)[C@H](O)[C@H]1O	0	1877.77	539,75,73,540,465,247,541,89,349,523
25.52	Mannose	2	C00936	HMDB0000169	WQZGKKKJIJFFOK-PQMKYFCFSA-N	OC[C@H]1O[C@H](O)[C@@H](O)[C@@H](O)[C@@H]1O	18950	1911.8	205,319,160,103,129,117,217,157,133,89
25.6	Lysine	1	C00047	HMDB0000182	KDXKERNSBIXSRK-YFKPBYRVSA-N	NCCCC[C@H](N)C(O)=O	5962	1917.66	84,156,102,100,85,128,230,157,115,130
25.88	Tyrosine	1	C00082	HMDB0000158	OUYCCCASQSFEME-QMMMGPOBSA-N	N[C@@H](CC1=CC=C(O)C=C1)C(O)=O	6057	1520.72	218,100,219,179,280,220,133,101,132,130
26.41	Dodecanoic acid	3	C02679	HMDB0000638	POULHZVOKOAJMA-UHFFFAOYSA-N	CCCCCCCCCCCC(O)=O	3893	5290	117,129,132,257,131,145,91,118,77,76
26.65	Myo-Inositol	1	C00137	HMDB0000211	CDAISMWEOUEBRE-GPIVLXJGSA-N	O[C@H]1[C@H](O)[C@@H](O)[C@H](O)[C@H](O)[C@@H]1O	892	1921.42	217,305,191,129,318,133,103,204,218,306
27.04	Sorbitol	3	C00794	HMDB0000247	FBPFZTCFMRRESA-JGWLITMVSA-N	OC[C@H](O)[C@@H](O)[C@H](O)[C@H](O)CO	5780	1840	103,217,205,319,117,129,157,133,320,218
27.32	Pantothenic acid	2	C00864	HMDB0000210	GHOKWGTUZJEAQD-ZETCQYMHSA-N	CC(C)(CO)[C@@H](O)C(=O)NCCC(O)=O	6613	2220	103,291,117,157,201,247,159,129,292,420
27.91	Ribofuranose	3	no match	no match	no match	no match	no match	2887.16	56,57,71,78,90,94,106,107,108,110
28	Palmitic acid	1	C00249	HMDB0000220	IPCSVZSSVZVIGE-UHFFFAOYSA-N	CCCCCCCCCCCCCCCC(O)=O	985	2043.94	117,129,132,313,145,131,118,133,314,83
28.73	Inositol	2	C00137	HMDB0000211	CDAISMWEOUEBRE-GPIVLXJGSA-N	O[C@H]1[C@H](O)[C@@H](O)[C@H](O)[C@H](O)[C@@H]1O	-	1920	217,305,191,129,318,133,103,204,218,306
31.34	Linoleic acid	2	C01595	HMDB0000673	OYHQOLUKZRVURQ-HZJYTTRNSA-N	CCCCC\C=C/C\C=C/CCCCCCCC(O)=O	5280450	2228.48	81,79,95,129,117,82,80,96,93,337
31.42	Oleic acid	2	C00712	HMDB0000207	ZQPPMHVWECSIRJ-KTKRTIGZSA-N	CCCCCCCC\C=C/CCCCCCCC(O)=O	445639	2233.09	117,129,145,96,81,84,339,95,79,98
31.51	Stearic acid	1	C01530	HMDB0000827	QIQXTHQIDYTFRH-UHFFFAOYSA-N	CCCCCCCCCCCCCCCCCC(O)=O	5281	2744.94	117,129,132,145,341,131,118,133,83,342
33.21	Glucose	2	C00221	HMDB0000122	WQZGKKKJIJFFOK-VFUOTHLCSA-N	OC[C@H]1O[C@@H](O)[C@H](O)[C@@H](O)[C@@H]1O	5793	2339.38	525,75,526,73,451,527,103,437,89,467
36.72	Inosine	1	C00188	HMDB0000195	UGQMRVRMYYASKQ-KQYNXXCUSA-N	OC[C@H]1O[C@H]([C@H](O)[C@@H]1O)N1C=NC2=C(O)N=CN=C12	135398641	1600	217,230,103,245,193,281,259,237,129,133
37.88	Talose	1	C06467	no match	no match	no match	441035	2640.71	319.2,320,321,229,291,307,305,322,277,364
40.17	Guanosine	2	C00387	HMDB0000133	NYHBQMYGNKIUIF-UUOKFMHZSA-N	NC1=NC2=C(N=CN2[C@@H]2O[C@H](CO)[C@@H](O)[C@H]2O)C(=O)N1	6802	1680	484,117,103,29,233,367,73,485,366,396
43.94	Adenosine	2	C00212	HMDB0000050	OIRDTQYFTABQOQ-KQYNXXCUSA-N	NC1=C2N=CN([C@@H]3O[C@H](CO)[C@@H](O)[C@H]3O)C2=NC=N1	60961	1650	217,230,245,164,103,231,243,204,218,136
44.49	Cholesten	2	no match	no match	no match	no match	no match	3142.42	457,458,459,81,159,208,315,55,130
45.2	Lanosterol	3	C01724	HMDB0001251	CAHGCLMLTWQZNJ-BQNIITSRSA-N	[H][C@@]1(CC[C@@]2(C)C3=C(CC[C@]12C)[C@@]1(C)CC[C@H](O)C(C)(C)[C@]1([H])CC3)[C@H](C)CCC=C(C)C	246983	3243.47	109,95,81,129,105,393,93,119,107,91
45.67	Campesterol	2	C01789	HMDB0002869	SGNBVLSWZMBQTH-PODYLUTMSA-N	[H][C@@]1(CC[C@@]2([H])[C@]3([H])CC=C4C[C@@H](O)CC[C@]4(C)[C@@]3([H])CC[C@]12C)[C@H](C)CC[C@@H](C)C(C)C	5283637	3295.16	129,95,81,71,343,105,382,107,119,121
45.84	Cholestanol	3	no match	HMDB0000577	QYIXCDOBOSTCEI-NWKZBHTNSA-N	[H][C@@]1(CC[C@@]2([H])[C@]3([H])CC[C@]4([H])C[C@@H](O)CC[C@]4(C)[C@@]3([H])CC[C@]12C)[C@H](C)CCCC(C)C	221122	3313.4	81,79,95,107,91,93,105,106,77,215
46.39	Sitosterol	2	C19654	HMDB0000649	KZJWDPNRJALLNS-FBZNIEFRSA-N	[H][C@@]12CC[C@H]([C@H](C)CC[C@H](CC)C(C)C)[C@@]1(C)CC[C@@]1([H])[C@@]2([H])CC=C2C[C@@H](O)CC[C@]12C	457801	3367.3	129,95,81,357,396,105,107,119,121,145
49.26	Colchicine	3	C07592	HMDB0015466	IAKHMKGGTNLKSZ-UHFFFAOYSA-N	COC1=CC2=C(C(OC)=C1OC)C1=CC=C(OC)C(=O)C=C1C(CC2)NC(C)=O	2833	3203.59	384,43,356,369,355,341,368,383,311,385
