# Supplementary material for: Serine Metabolism Tunes Immune Responses To Promote Oreochromis niloticus Survival upon Edwardsiella tarda Infection
Source: mSystems. 2021 Aug 24;6(4):e00426-21. doi: 10.1128/mSystems.00426-21 (PMC8407201; doi:10.1128/mSystems.00426-21)
Supplement: DATA SET S5 [file msystems.00426-21-sd005.xlsx]

## Sheet: Sheet 5
Sheet 5. Statistic analysis before and after serine treatment
Metabolite	Control1	Control2	Control3	Control4	Control5	Control6	Control7	Control8	Control9	Control10	Control11	Control12	Control13	Control14	Control15	Control16	Control17	Control18	Control19	Control20	Serine1	Serine2	Serine3	Serine4	Serine5	Serine6	Serine7	Serine8	Serine9	Serine10	Serine11	Serine12	Serine13	Serine14	Serine15	Serine16	Serine17	Serine18	Serine19	Serine20
Lactic acid	3.36448e+09	2.38034e+09	2.45602e+09	2.4417e+09	3.64531e+09	3.69618e+09	3.3493e+09	2.45647e+09	3.40784e+09	2.54349e+09	2.47358e+09	2.3929e+09	3.51384e+09	3.16137e+09	3.1043e+09	2.60001e+09	3.28476e+09	2.67334e+09	2.8229e+09	2.90823e+09	3.54971e+09	3.56324e+09	3.18296e+09	3.32725e+09	3.13365e+09	3.23847e+09	3.19383e+09	3.4712e+09	3.52371e+09	3.49525e+09	3.20351e+09	3.38398e+09	3.52959e+09	3.56357e+09	3.96295e+09	3.9465e+09	3.59668e+09	3.45081e+09	3.59134e+09	4.06493e+09
Acetic acid	1.95671e+08	2.94011e+08	3.39441e+08	3.41037e+08	2.97594e+08	2.16841e+08	9.30375e+07	9.80297e+07	1.74146e+08	1.73148e+08	1.70234e+08	1.68754e+08	2.85197e+08	2.78613e+08	2.78493e+08	2.78035e+08	1.54585e+08	1.64003e+08	2.965e+08	2.96933e+08	2.85953e+08	2.99731e+08	4.60393e+08	4.37198e+08	3.00263e+08	2.88246e+08	2.41482e+08	2.6306e+08	1.26397e+08	2.68821e+08	3.07044e+08	3.03588e+08	4.603e+08	4.72312e+08	2.90435e+08	2.80382e+08	2.92902e+08	3.03378e+08	4.15836e+08	3.88256e+08
Alanine	1.78615e+09	1.78813e+09	1.7603e+09	1.85282e+09	1.67682e+09	1.68763e+09	1.73958e+09	1.78829e+09	1.68182e+09	1.6869e+09	1.70992e+09	1.68243e+09	1.71518e+09	1.72752e+09	1.69677e+09	1.68279e+09	1.64773e+09	1.67317e+09	1.47696e+09	1.47002e+09	1.45446e+09	1.43586e+09	1.44779e+09	1.4e+09	1.49819e+09	1.50503e+09	1.39322e+09	1.38921e+09	1.40974e+09	1.52567e+09	1.58281e+09	1.5742e+09	1.54729e+09	1.48745e+09	1.25235e+09	1.2703e+09	1.2994e+09	1.26194e+09	1.22169e+09	1.17956e+09
Glycine	1.5171e+09	1.53284e+09	1.53723e+09	1.43914e+09	1.78714e+09	1.77664e+09	1.76446e+09	1.81125e+09	1.49148e+09	1.51207e+09	1.54725e+09	1.55904e+09	1.46408e+09	1.47472e+09	1.55101e+09	1.57292e+09	1.57992e+09	1.61358e+09	1.86309e+09	1.85078e+09	1.89294e+09	1.89877e+09	1.9088e+09	1.88711e+09	1.92467e+09	1.87246e+09	1.92833e+09	1.93178e+09	1.86664e+09	1.84829e+09	1.86734e+09	1.88115e+09	1.88882e+09	1.89738e+09	1.96535e+09	1.97483e+09	1.99054e+09	2.01088e+09	1.93911e+09	1.87668e+09
Butanoic acid	2.01247e+07	1.8049e+07	1.75643e+07	1.76138e+07	2.05847e+07	1.91815e+07	2.02259e+07	2.16247e+07	1.27995e+07	1.3164e+07	1.70154e+07	1.37089e+07	1.49762e+07	1.54896e+07	1.4559e+07	1.238e+07	1.42922e+07	1.073e+07	1.31484e+07	1.12809e+07	1.99866e+07	1.83363e+07	2.04626e+07	1.77659e+07	2.38877e+07	2.27884e+07	2.78041e+07	2.62667e+07	2.46965e+07	2.26103e+07	2.37746e+07	2.3106e+07	2.32836e+07	1.89716e+07	1.59634e+07	1.22696e+07	1.5033e+07	1.38169e+07	1.18911e+07	2.04991e+07
Oxalic acid	3.29494e+08	3.84144e+08	3.61775e+08	3.8735e+08	3.5221e+08	4.00569e+08	3.39902e+08	3.83982e+08	3.01988e+08	3.15112e+08	3.42782e+08	3.76296e+08	3.4003e+08	3.53759e+08	3.43847e+08	3.53841e+08	3.12275e+08	3.20042e+08	3.86045e+08	3.86543e+08	5.38166e+08	5.51657e+08	5.16827e+08	5.16675e+08	5.05344e+08	5.02499e+08	5.52268e+08	5.5788e+08	5.6074e+08	5.65179e+08	5.63211e+08	5.74594e+08	5.95428e+08	5.90564e+08	6.05424e+08	6.20883e+08	5.541e+08	5.70142e+08	6.29233e+08	6.22573e+08
Butanediol	1.22476e+08	1.26582e+08	1.32947e+08	1.3869e+08	1.3526e+08	1.3546e+08	1.34452e+08	1.38166e+08	1.23464e+08	1.25451e+08	1.33373e+08	1.31763e+08	1.27212e+08	1.26932e+08	1.20741e+08	1.20789e+08	1.24469e+08	1.25221e+08	1.49468e+08	1.47857e+08	1.81865e+08	1.83294e+08	1.86033e+08	1.8257e+08	1.82944e+08	1.81964e+08	1.91403e+08	1.80329e+08	1.84391e+08	1.79793e+08	1.80872e+08	1.89176e+08	1.8602e+08	1.86808e+08	1.9601e+08	1.93044e+08	1.91493e+08	1.90405e+08	1.8572e+08	1.8189e+08
Ethanimidic acid	3.08767e+08	3.26623e+08	3.29584e+08	3.29383e+08	3.63889e+08	3.75813e+08	3.64505e+08	3.71906e+08	3.49585e+08	3.64488e+08	3.61919e+08	3.69952e+08	3.17865e+08	3.2214e+08	3.21951e+08	3.14438e+08	3.17323e+08	3.23038e+08	3.46279e+08	3.32635e+08	5.10563e+08	5.10387e+08	5.07123e+08	5.00152e+08	5.14787e+08	5.04496e+08	4.77447e+08	4.77529e+08	4.79824e+08	4.94818e+08	4.66373e+08	4.7734e+08	4.75606e+08	4.82171e+08	4.19508e+08	4.30271e+08	4.76777e+08	4.71234e+08	4.73649e+08	4.97653e+08
Urea	4.65078e+08	4.65086e+08	5.20444e+08	5.25699e+08	4.70354e+08	4.58855e+08	4.66076e+08	4.84465e+08	4.52601e+08	4.63177e+08	4.75118e+08	4.67606e+08	4.72572e+08	4.8361e+08	4.84016e+08	4.88825e+08	5.08944e+08	4.95628e+08	4.80822e+08	4.98725e+08	9.99881e+07	1.00376e+08	1.04488e+08	9.87984e+07	1.24926e+08	1.21238e+08	1.60619e+08	1.37689e+08	1.32533e+08	1.24777e+08	1.4091e+08	1.55561e+08	1.3508e+08	1.16254e+08	9.55521e+07	1.10367e+08	1.05028e+08	1.07572e+08	1.50243e+08	1.83748e+08
Galactopyranose	2.7745e+07	2.79302e+07	2.31178e+07	2.27993e+07	2.3523e+07	2.29227e+07	3.18808e+07	3.0405e+07	3.26074e+07	3.18955e+07	2.94585e+07	2.98947e+07	2.74453e+07	2.70972e+07	2.68316e+07	2.73518e+07	2.69842e+07	2.78551e+07	2.73479e+07	2.66108e+07	2.27398e+07	2.59879e+07	3.6188e+07	3.83478e+07	3.11415e+07	3.08912e+07	3.08721e+07	3.13663e+07	3.10147e+07	2.34905e+07	3.15135e+07	3.07875e+07	2.90443e+07	3.1513e+07	3.18439e+07	3.32918e+07	3.22007e+07	3.48414e+07	2.90698e+07	3.3993e+07
Valine	7.39837e+08	7.53282e+08	7.65066e+08	8.03823e+08	6.999e+08	6.95461e+08	6.94971e+08	7.09068e+08	7.3414e+08	7.39634e+08	7.28345e+08	7.25476e+08	7.56128e+08	7.63803e+08	7.99891e+08	7.95075e+08	7.81909e+08	7.99151e+08	6.51389e+08	6.4517e+08	5.48176e+08	5.47534e+08	5.49176e+08	5.43204e+08	5.38712e+08	5.24789e+08	5.51677e+08	5.33132e+08	5.51297e+08	5.42813e+08	5.46712e+08	5.54095e+08	5.4186e+08	5.40934e+08	5.37868e+08	5.38294e+08	5.28179e+08	5.2477e+08	5.33166e+08	5.09183e+08
Berberine	4.618e+07	6.32692e+07	6.53203e+07	6.55912e+07	6.22398e+07	4.61958e+07	6.82813e+07	6.98022e+07	5.98804e+07	5.69024e+07	6.3462e+07	6.42956e+07	4.71699e+07	5.1832e+07	3.78205e+07	3.81846e+07	5.00593e+07	5.09994e+07	4.12212e+07	4.17523e+07	2.87085e+07	2.78678e+07	3.14034e+07	3.58404e+07	4.03009e+07	3.82318e+07	4.05652e+07	3.79161e+07	3.98885e+07	4.0823e+07	2.69314e+07	2.86293e+07	3.36464e+07	5.00117e+07	3.24752e+07	3.44601e+07	3.44412e+07	3.51885e+07	3.92781e+07	4.23004e+07
Leucine	7.40683e+08	7.69363e+08	8.30302e+08	5.49691e+08	7.47615e+08	7.2606e+08	7.16393e+08	7.39329e+08	7.56221e+08	7.90342e+08	7.93777e+08	7.81579e+08	7.54724e+08	8.01447e+08	8.54331e+08	8.49315e+08	8.28643e+08	8.52631e+08	7.45498e+08	7.07646e+08	5.85908e+08	6.50761e+08	6.43336e+08	6.29513e+08	7.08663e+08	6.38328e+08	6.4393e+08	6.046e+08	6.34861e+08	6.35369e+08	6.31755e+08	6.29292e+08	6.63121e+08	6.32763e+08	6.51927e+08	6.83147e+08	7.33168e+08	6.65194e+08	6.70594e+08	6.46454e+08
Isoleucine	1.20562e+09	1.20522e+09	1.24611e+09	1.27883e+09	1.13244e+09	1.12304e+09	1.13137e+09	1.1518e+09	1.16525e+09	1.16718e+09	1.15527e+09	1.15195e+09	1.17471e+09	1.18531e+09	1.22088e+09	1.21571e+09	1.20933e+09	1.23442e+09	1.04646e+09	1.04348e+09	5.86566e+08	5.68743e+08	6.07505e+08	5.91981e+08	5.58144e+08	5.64009e+08	6.26085e+08	6.03316e+08	6.02873e+08	5.73493e+08	6.02241e+08	5.82335e+08	5.44179e+08	5.47715e+08	5.1938e+08	5.07418e+08	4.69693e+08	4.716e+08	4.73975e+08	4.57e+08
Succinic acid	3.05843e+08	3.09201e+08	2.19947e+08	2.39095e+08	2.72824e+08	2.69004e+08	2.83871e+08	2.88255e+08	2.87882e+08	3.16153e+08	3.02154e+08	3.01639e+08	2.78005e+08	3.01423e+08	2.37086e+08	2.38749e+08	2.47838e+08	2.57573e+08	3.06797e+08	3.03942e+08	3.13191e+08	3.09701e+08	3.0876e+08	2.95976e+08	3.07899e+08	2.96194e+08	3.07869e+08	3.0003e+08	2.96974e+08	2.8093e+08	2.879e+08	2.85065e+08	2.90286e+08	3.13333e+08	3.2771e+08	3.26e+08	3.2226e+08	3.23061e+08	3.24012e+08	3.25559e+08
Ornithine	3.9684e+08	4.03063e+08	4.10615e+08	4.27978e+08	3.65655e+08	3.69179e+08	3.5976e+08	3.77862e+08	3.80777e+08	3.96449e+08	3.85112e+08	3.94072e+08	4.06989e+08	4.10699e+08	4.45957e+08	4.59175e+08	4.16724e+08	4.44082e+08	3.36529e+08	3.33791e+08	1.89296e+08	1.97059e+08	1.98365e+08	1.76713e+08	1.96395e+08	1.8183e+08	1.87116e+08	1.79496e+08	1.86212e+08	1.87459e+08	1.86017e+08	1.84628e+08	1.72579e+08	1.81543e+08	1.62293e+08	1.64007e+08	1.77357e+08	1.72755e+08	1.51847e+08	1.47342e+08
Propanoic acid	2.65818e+07	2.63322e+07	3.57376e+07	3.69926e+07	2.83473e+07	2.94467e+07	2.58658e+07	2.49404e+07	2.22731e+07	2.2853e+07	2.34064e+07	2.24638e+07	2.86174e+07	2.68767e+07	2.9416e+07	3.01975e+07	2.81594e+07	2.93876e+07	2.74084e+07	2.67334e+07	5.53426e+07	5.52435e+07	4.70177e+07	4.51457e+07	5.98854e+07	5.74087e+07	4.00683e+07	4.02485e+07	5.0488e+07	4.38755e+07	4.09883e+07	4.19908e+07	5.26417e+07	4.76708e+07	5.97662e+07	6.05515e+07	5.07802e+07	4.99329e+07	4.84602e+07	4.96819e+07
Pyrimidine	1.23532e+08	7.55472e+07	1.02711e+08	1.01856e+08	7.49613e+07	7.30709e+07	6.83645e+07	6.82445e+07	7.71194e+07	1.31276e+08	7.45549e+07	1.27152e+08	8.15771e+07	8.41034e+07	1.30693e+08	1.34234e+08	1.24347e+08	1.22767e+08	6.98792e+07	7.00384e+07	3.56594e+08	3.66668e+08	3.47931e+08	3.44904e+08	3.56885e+08	3.44953e+08	3.56463e+08	3.43372e+08	3.58922e+08	3.52737e+08	3.3559e+08	3.38211e+08	3.46887e+08	3.56124e+08	3.67792e+08	3.7569e+08	3.62278e+08	3.66325e+08	3.80178e+08	3.76627e+08
Fumaric acid	8.92839e+07	9.11221e+07	8.75811e+07	9.0181e+07	9.03384e+07	9.05845e+07	7.88271e+07	8.05064e+07	8.09593e+07	8.03206e+07	8.15321e+07	7.99176e+07	9.11909e+07	9.31523e+07	9.03094e+07	9.02467e+07	9.00814e+07	8.94435e+07	8.78792e+07	8.85757e+07	1.1141e+08	1.10634e+08	1.19057e+08	1.21199e+08	1.25084e+08	1.20318e+08	1.13592e+08	1.14072e+08	1.13839e+08	1.10761e+08	1.19357e+08	1.21054e+08	1.15024e+08	1.12263e+08	1.11519e+08	1.12479e+08	1.28206e+08	1.305e+08	1.3153e+08	1.31843e+08
Glucopyranoside	1.07532e+08	1.47674e+08	1.27056e+08	9.77813e+07	1.52143e+08	1.08322e+08	1.11526e+08	1.52753e+08	1.14473e+08	1.41344e+08	1.47014e+08	1.47336e+08	1.1414e+08	1.52186e+08	1.1295e+08	1.35372e+08	8.09971e+07	1.37351e+08	1.13998e+08	9.18447e+07	2.04042e+08	2.03635e+08	2.41575e+08	2.33115e+08	1.97978e+08	2.33468e+08	1.81152e+08	2.01845e+08	2.24636e+08	2.10027e+08	2.11979e+08	1.49624e+08	2.22493e+08	2.31202e+08	1.848e+08	2.0906e+08	1.70145e+08	2.24896e+08	2.27864e+08	1.96688e+08
Serine	1.1645e+09	1.17325e+09	1.22426e+09	1.26014e+09	1.23265e+09	1.22301e+09	1.19392e+09	1.25568e+09	1.14724e+09	1.16037e+09	1.2209e+09	1.22305e+09	1.08902e+09	1.09659e+09	1.09462e+09	1.09405e+09	1.07812e+09	1.10305e+09	1.32476e+09	1.30614e+09	1.45957e+09	1.4637e+09	1.4704e+09	1.44259e+09	1.47383e+09	1.42797e+09	1.469e+09	1.4252e+09	1.43853e+09	1.42145e+09	1.43205e+09	1.44779e+09	1.43769e+09	1.43628e+09	1.44788e+09	1.44884e+09	1.45648e+09	1.46711e+09	1.41219e+09	1.44262e+09
Threonine	7.86438e+08	7.94331e+08	8.17534e+08	8.6506e+08	9.11084e+08	9.03895e+08	8.81366e+08	9.13044e+08	8.07889e+08	8.12406e+08	7.91596e+08	7.8857e+08	8.28032e+08	8.25572e+08	8.86699e+08	8.7897e+08	8.69553e+08	8.94948e+08	1.08508e+09	1.08265e+09	1.03667e+09	1.03843e+09	1.05586e+09	1.04172e+09	1.05224e+09	1.02118e+09	1.05777e+09	1.02442e+09	1.03627e+09	1.02587e+09	1.04765e+09	1.0535e+09	1.03477e+09	1.0329e+09	1.03424e+09	1.03986e+09	1.06035e+09	1.06988e+09	1.04998e+09	1.04551e+09
Pentenoic acid	1.96138e+07	2.00177e+07	1.90664e+07	2.02079e+07	2.05526e+07	2.08484e+07	2.1727e+07	2.20848e+07	2.0134e+07	2.10346e+07	2.16746e+07	2.16685e+07	2.25216e+07	1.95349e+07	2.39869e+07	2.48508e+07	2.44032e+07	2.81307e+07	2.94262e+07	3.58727e+07	2.61685e+07	2.64414e+07	3.15927e+07	2.6946e+07	2.87269e+07	2.7843e+07	2.72555e+07	2.60941e+07	2.98505e+07	2.92161e+07	2.71912e+07	2.88328e+07	2.94797e+07	3.18976e+07	2.97064e+07	3.7186e+07	3.51456e+07	3.5294e+07	2.96225e+07	3.07983e+07
Aspartic acid	1.31019e+09	1.32182e+09	1.06136e+09	1.06873e+09	1.26715e+09	1.25378e+09	1.35359e+09	1.36192e+09	1.30727e+09	1.34093e+09	1.34906e+09	1.35302e+09	1.26912e+09	1.28084e+09	1.22344e+09	1.22709e+09	1.21657e+09	1.23471e+09	1.24817e+09	1.25424e+09	1.44009e+09	1.42466e+09	1.47721e+09	1.44346e+09	1.45915e+09	1.4125e+09	1.43647e+09	1.39865e+09	1.36568e+09	1.40768e+09	1.45462e+09	1.44498e+09	1.43525e+09	1.45477e+09	1.37332e+09	1.39801e+09	1.45609e+09	1.4843e+09	1.41521e+09	1.36905e+09
Phosphonic acid	1.16043e+08	1.25505e+08	1.23156e+08	1.24047e+08	1.13383e+08	1.17917e+08	1.27738e+08	1.38333e+08	1.44697e+08	1.53102e+08	1.42225e+08	1.47478e+08	1.57437e+08	1.61345e+08	1.52895e+08	1.51515e+08	1.53562e+08	1.52976e+08	1.35204e+08	1.30943e+08	1.79809e+08	1.72494e+08	1.78616e+08	1.70494e+08	1.59874e+08	1.45203e+08	1.45114e+08	1.25571e+08	1.36872e+08	1.46338e+08	1.45552e+08	1.58352e+08	1.47908e+08	1.5202e+08	1.45426e+08	1.64423e+08	1.76031e+08	1.70984e+08	1.89747e+08	2.00816e+08
Methionine	4.43533e+07	5.54868e+07	8.52793e+07	5.43481e+07	8.09201e+07	8.09189e+07	1.11964e+08	7.40062e+07	1.24845e+08	1.40186e+08	1.49438e+08	6.79028e+07	6.31764e+07	7.84868e+07	1.06859e+08	7.07816e+07	6.55511e+07	4.48499e+07	1.37867e+08	5.85956e+07	1.26718e+08	1.51227e+08	1.48098e+08	1.54708e+08	1.41179e+08	1.54875e+08	1.01256e+08	9.41578e+07	9.54173e+07	1.69894e+08	1.59855e+08	1.01581e+08	1.1884e+08	1.23053e+08	6.69025e+07	6.85805e+07	5.70946e+07	6.50672e+07	7.37181e+07	7.29269e+07
malic acid	3.62453e+08	3.88304e+08	3.30806e+08	3.36364e+08	4.08835e+08	3.7711e+08	3.64648e+08	3.91829e+08	3.5908e+08	3.94073e+08	3.96196e+08	3.88432e+08	3.91898e+08	4.13504e+08	3.7003e+08	3.86597e+08	3.71659e+08	3.96726e+08	3.66425e+08	3.65817e+08	3.94273e+08	3.93985e+08	4.27476e+08	4.12206e+08	4.39951e+08	4.34338e+08	3.86392e+08	3.7169e+08	3.89214e+08	3.77926e+08	3.90142e+08	3.86917e+08	3.82274e+08	3.84625e+08	3.87384e+08	4.2648e+08	4.36784e+08	4.3622e+08	4.29109e+08	4.20556e+08
Proline	1.80108e+09	1.83568e+09	1.96183e+09	2.00025e+09	1.72952e+09	1.71602e+09	1.73273e+09	1.78582e+09	1.77214e+09	1.83618e+09	1.86193e+09	1.86242e+09	1.72095e+09	1.72607e+09	1.79539e+09	1.79725e+09	1.86767e+09	1.90777e+09	1.81329e+09	1.81077e+09	2.64519e+09	2.64498e+09	2.6834e+09	2.66052e+09	2.68473e+09	2.56683e+09	2.59602e+09	2.51918e+09	2.69402e+09	2.55968e+09	2.55442e+09	2.58907e+09	2.61573e+09	2.65333e+09	2.68126e+09	2.75056e+09	2.72672e+09	2.81947e+09	2.82868e+09	2.83932e+09
Cysteine	1.31948e+07	1.12424e+07	1.26652e+07	1.26388e+07	1.52614e+07	1.27693e+07	1.52092e+07	1.33501e+07	1.36854e+07	1.1165e+07	1.46258e+07	1.3457e+07	1.1471e+07	1.08786e+07	1.50903e+07	1.43072e+07	1.09903e+07	1.1066e+07	1.41116e+07	1.57319e+07	2.39246e+07	2.40205e+07	2.48308e+07	2.39407e+07	2.25202e+07	2.07079e+07	2.3392e+07	2.26402e+07	2.14304e+07	2.1455e+07	2.4778e+07	2.20603e+07	2.24021e+07	2.41598e+07	2.55446e+07	2.53849e+07	2.10177e+07	2.10507e+07	2.06285e+07	2.2936e+07
Threonic acid	1.0575e+08	1.06392e+08	1.77175e+08	1.81082e+08	1.32814e+08	1.3352e+08	1.04254e+08	1.04223e+08	1.0032e+08	1.02177e+08	9.67468e+07	1.0133e+08	1.47796e+08	1.49522e+08	1.28845e+08	1.29304e+08	1.20979e+08	1.21631e+08	1.18169e+08	1.20819e+08	3.16722e+08	3.19701e+08	2.60487e+08	2.60195e+08	2.61077e+08	2.51113e+08	2.83374e+08	2.76709e+08	2.87127e+08	2.8473e+08	2.74289e+08	2.77772e+08	3.05623e+08	3.02795e+08	3.22003e+08	3.33067e+08	2.85841e+08	2.94176e+08	3.04396e+08	3.10423e+08
Pentanedioic acid	1.17919e+08	1.15224e+08	7.86588e+07	8.01857e+07	1.03906e+08	1.04248e+08	1.40006e+08	1.41913e+08	1.58015e+08	1.68313e+08	1.66651e+08	1.68625e+08	1.31146e+08	1.33618e+08	1.553e+08	1.59387e+08	1.68972e+08	1.73338e+08	1.57925e+08	1.59988e+08	1.72702e+08	1.75114e+08	1.46576e+08	1.51302e+08	1.44053e+08	1.41924e+08	1.41181e+08	1.37687e+08	1.76967e+08	1.76449e+08	1.50799e+08	1.55547e+08	1.62529e+08	1.64109e+08	2.05046e+08	2.10828e+08	2.0896e+08	2.15214e+08	2.34945e+08	2.38336e+08
Phenylalanine	1.00897e+09	1.01055e+09	7.98116e+08	8.0794e+08	9.53617e+08	9.40574e+08	9.72891e+08	9.87794e+08	9.9954e+08	1.00597e+09	9.86549e+08	9.90905e+08	1.01819e+09	1.02303e+09	1.0435e+09	1.04758e+09	1.01298e+09	1.02352e+09	8.63793e+08	8.65391e+08	1.11171e+09	1.11859e+09	1.10969e+09	1.11089e+09	1.13706e+09	1.10208e+09	1.13391e+09	1.10786e+09	1.12728e+09	1.08628e+09	1.17687e+09	1.18088e+09	1.14036e+09	1.10854e+09	1.00396e+09	1.12612e+09	1.0936e+09	1.09692e+09	1.00667e+09	9.98684e+08
Glutamic acid	5.80549e+06	9.4942e+06	5.02521e+06	7.66701e+06	5.91146e+06	5.8354e+06	5.61684e+06	6.10431e+06	6.57383e+06	7.03231e+06	7.56359e+06	6.64966e+06	6.49839e+06	6.18045e+06	8.8119e+06	6.39759e+06	8.67107e+06	9.84925e+06	7.90217e+06	5.66521e+06	1.80963e+07	1.73606e+07	1.97903e+07	1.95634e+07	2.60303e+07	1.77662e+07	2.11594e+07	1.7727e+07	2.13976e+07	1.96346e+07	1.75787e+07	1.81325e+07	2.22783e+07	2.31463e+07	1.88624e+07	1.32745e+07	1.23018e+07	1.10713e+07	1.45064e+07	1.90993e+07
Taurine	3.15757e+09	3.12642e+09	2.89205e+09	2.92077e+09	3.09038e+09	3.10033e+09	3.29761e+09	3.38793e+09	2.86453e+09	3.12915e+09	3.25718e+09	3.24102e+09	2.72137e+09	2.75209e+09	2.66957e+09	2.88154e+09	2.64577e+09	2.71688e+09	3.05746e+09	3.01093e+09	4.0601e+09	4.05575e+09	4.05248e+09	3.98864e+09	4.13769e+09	4.40276e+09	4.49184e+09	4.44802e+09	4.40364e+09	4.34709e+09	4.1473e+09	3.85935e+09	3.91229e+09	3.88925e+09	3.9878e+09	3.66533e+09	3.96495e+09	3.98205e+09	3.52783e+09	3.48341e+09
Arabinose	1.05175e+08	1.08962e+08	7.2638e+07	7.50828e+07	1.11334e+08	1.16725e+08	6.97459e+07	7.22328e+07	8.02409e+07	8.07725e+07	7.06115e+07	7.286e+07	1.48884e+08	1.36312e+08	1.35014e+08	1.3901e+08	1.35956e+08	1.3206e+08	7.15124e+07	7.1238e+07	1.37717e+08	1.37988e+08	1.30814e+08	1.28656e+08	9.46104e+07	8.83758e+07	9.90524e+07	9.69636e+07	9.80643e+07	9.9467e+07	9.55471e+07	1.01238e+08	9.97666e+07	9.8831e+07	1.31481e+08	1.27896e+08	8.68356e+07	9.13221e+07	1.16361e+08	1.17615e+08
Hexanedioic acid	2.84297e+07	2.90641e+07	3.0332e+07	3.0186e+07	2.49787e+07	2.63982e+07	2.34604e+07	2.37672e+07	2.50102e+07	2.52378e+07	2.36287e+07	2.44188e+07	2.99112e+07	2.94462e+07	3.1622e+07	3.16071e+07	3.50777e+07	3.0724e+07	2.53663e+07	2.55333e+07	4.23242e+07	4.17233e+07	4.42549e+07	4.4983e+07	4.48047e+07	4.31534e+07	4.06935e+07	3.88915e+07	4.1314e+07	4.21049e+07	4.21878e+07	4.27019e+07	4.18772e+07	4.31578e+07	4.33739e+07	4.19391e+07	4.31287e+07	4.86798e+07	4.80968e+07	4.78683e+07
Quinolinic acid	6.63553e+07	6.66779e+07	5.43927e+07	5.45525e+07	5.39975e+07	5.59008e+07	6.23067e+07	6.34232e+07	5.46465e+07	7.53441e+07	6.25008e+07	6.52954e+07	5.9555e+07	5.72042e+07	4.60694e+07	5.16685e+07	4.91221e+07	3.64313e+07	6.40925e+07	4.47793e+07	6.63836e+07	6.45147e+07	6.4665e+07	6.82652e+07	6.83963e+07	6.4079e+07	6.32696e+07	6.2718e+07	6.02094e+07	6.39537e+07	6.62181e+07	6.51783e+07	6.52225e+07	6.34687e+07	6.87338e+07	6.55424e+07	6.85853e+07	7.2325e+07	7.42487e+07	6.31993e+07
Butanediamine	6.69182e+07	6.72686e+07	8.60406e+07	8.32385e+07	5.60025e+07	5.71717e+07	5.62218e+07	5.7261e+07	5.33427e+07	5.38752e+07	5.6711e+07	5.69328e+07	6.77412e+07	6.8588e+07	5.62628e+07	5.56625e+07	6.09756e+07	4.47051e+07	5.23055e+07	4.8777e+07	1.0538e+08	1.02963e+08	1.06057e+08	1.04726e+08	1.20343e+08	1.13272e+08	1.15078e+08	1.08508e+08	1.02085e+08	1.00555e+08	1.18904e+08	1.20187e+08	9.1931e+07	8.88709e+07	7.21997e+07	6.67802e+07	9.37818e+07	8.33559e+07	6.4523e+07	6.2808e+07
Arabitol	4.00212e+07	4.08336e+07	2.56009e+07	2.59906e+07	3.20582e+07	3.35778e+07	4.83446e+07	4.88439e+07	3.31496e+07	3.37741e+07	3.80556e+07	4.21852e+07	4.29088e+07	4.35827e+07	3.60535e+07	3.60851e+07	4.87815e+07	3.5065e+07	4.61408e+07	4.44465e+07	2.51765e+07	3.24894e+07	3.25487e+07	3.25014e+07	3.2222e+07	3.3276e+07	3.25434e+07	3.12077e+07	2.5461e+07	2.56496e+07	3.46478e+07	2.6875e+07	3.47828e+07	3.44565e+07	3.94004e+07	4.24299e+07	4.14508e+07	3.99294e+07	3.84435e+07	2.76458e+07
Tagatofuranose	2.26417e+07	2.30726e+07	3.81495e+07	3.81685e+07	2.83166e+07	3.0693e+07	3.61418e+07	3.5604e+07	3.18683e+07	3.26637e+07	3.2915e+07	3.31746e+07	2.18801e+07	2.09932e+07	2.40747e+07	2.45964e+07	2.44123e+07	2.46448e+07	3.25388e+07	3.70081e+07	2.2246e+07	2.74216e+07	2.36174e+07	2.35306e+07	2.28201e+07	2.30748e+07	2.60651e+07	2.64457e+07	2.2699e+07	2.66839e+07	2.23291e+07	2.27693e+07	2.67136e+07	2.24417e+07	2.62743e+07	2.59832e+07	2.37235e+07	2.6311e+07	2.64225e+07	2.59698e+07
Purine	2.35819e+08	2.43756e+08	2.8988e+08	2.9855e+08	2.4624e+08	2.52056e+08	2.39278e+08	2.42714e+08	2.54991e+08	2.54884e+08	2.53679e+08	2.55193e+08	2.75636e+08	2.76372e+08	2.80323e+08	2.89399e+08	2.78621e+08	2.7925e+08	2.2874e+08	2.37628e+08	4.13025e+08	4.14064e+08	3.95466e+08	3.65338e+08	3.70009e+08	3.43741e+08	3.8532e+08	3.7936e+08	3.72137e+08	3.77366e+08	3.93047e+08	3.85998e+08	3.78854e+08	3.77513e+08	3.96721e+08	3.95382e+08	3.95843e+08	3.66032e+08	3.84534e+08	3.63555e+08
Citric acid	2.62574e+08	2.70969e+08	2.68786e+08	2.79308e+08	2.27707e+08	2.32668e+08	3.11035e+08	3.29905e+08	3.02554e+08	3.15397e+08	3.03186e+08	3.13242e+08	2.15304e+08	2.1519e+08	2.13405e+08	2.1651e+08	2.30893e+08	2.38263e+08	2.35052e+08	2.40004e+08	1.13947e+08	1.1398e+08	1.26769e+08	1.49422e+08	1.36633e+08	1.31723e+08	1.32151e+08	1.26238e+08	1.34415e+08	1.36796e+08	1.2391e+08	1.20509e+08	1.41951e+08	1.41292e+08	1.25105e+08	1.23055e+08	1.49088e+08	1.51504e+08	1.40859e+08	1.42691e+08
Asparagine	1.89094e+08	1.90818e+08	2.49918e+08	2.54672e+08	1.84599e+08	1.83622e+08	1.93498e+08	1.95493e+08	1.89314e+08	1.92667e+08	1.99012e+08	2.06116e+08	1.9551e+08	1.97534e+08	1.89707e+08	1.98379e+08	1.96457e+08	1.93668e+08	1.90447e+08	1.89848e+08	3.30689e+08	3.33605e+08	3.26994e+08	3.34898e+08	3.35886e+08	3.22888e+08	3.16892e+08	3.21383e+08	3.14385e+08	3.20657e+08	3.34338e+08	3.35757e+08	3.31325e+08	3.32345e+08	3.44239e+08	3.51163e+08	3.50676e+08	3.54555e+08	3.54228e+08	3.54468e+08
Pinitol	4.5172e+07	4.61641e+07	8.64411e+07	1.01651e+08	4.44893e+07	4.46158e+07	5.00014e+07	5.06985e+07	5.54011e+07	5.60517e+07	4.95198e+07	5.02134e+07	4.64357e+07	4.48771e+07	6.28176e+07	6.63192e+07	6.26768e+07	6.26421e+07	5.05561e+07	4.44455e+07	1.2964e+08	1.29926e+08	1.27332e+08	1.39711e+08	1.31323e+08	1.26104e+08	1.30656e+08	1.09351e+08	1.14833e+08	1.12352e+08	1.16298e+08	1.16107e+08	1.18901e+08	1.31309e+08	1.32643e+08	1.23743e+08	1.25804e+08	1.27678e+08	1.25191e+08	1.25363e+08
Tyrosine	1.60511e+09	1.62167e+09	1.65447e+09	1.67094e+09	1.41508e+09	1.40238e+09	1.54529e+09	1.52495e+09	1.62386e+09	1.59228e+09	1.70107e+09	1.72694e+09	1.48407e+09	1.51276e+09	1.56378e+09	1.59664e+09	1.62047e+09	1.64391e+09	1.41636e+09	1.41874e+09	2.45429e+08	2.42088e+08	2.68127e+08	2.76315e+08	2.58303e+08	2.39001e+08	2.39669e+08	2.29912e+08	2.89646e+08	2.88006e+08	2.61239e+08	3.007e+08	2.33733e+08	2.35582e+08	2.28022e+08	2.63089e+08	2.68102e+08	2.71333e+08	2.86482e+08	2.44727e+08
Tagatose	5.42915e+08	5.45308e+08	5.78061e+08	6.102e+08	5.00719e+08	4.93763e+08	4.79546e+08	4.89215e+08	5.59652e+08	5.52501e+08	5.31946e+08	5.34228e+08	5.56786e+08	5.58018e+08	6.35596e+08	6.38681e+08	6.42865e+08	6.54571e+08	4.86382e+08	4.8695e+08	1.23501e+08	1.24001e+08	1.28368e+08	1.32173e+08	1.10117e+08	1.07554e+08	9.98502e+07	9.69568e+07	1.32061e+08	1.27646e+08	1.31408e+08	1.08436e+08	9.94432e+07	1.20396e+08	1.03158e+08	1.0563e+08	1.19496e+08	1.20827e+08	1.29323e+08	1.3032e+08
Fructose	3.72789e+08	3.77307e+08	4.1748e+08	4.19192e+08	3.43246e+08	3.41473e+08	3.2751e+08	3.31408e+08	3.76588e+08	3.80125e+08	3.67893e+08	3.74248e+08	3.94652e+08	3.94519e+08	4.4159e+08	4.4361e+08	4.51392e+08	4.58777e+08	3.41902e+08	3.40814e+08	7.85141e+07	7.86255e+07	8.18511e+07	8.07116e+07	4.58032e+07	7.47282e+07	6.88307e+07	6.95175e+07	5.31384e+07	7.87813e+07	4.99662e+07	4.87161e+07	4.56612e+07	4.7947e+07	5.3571e+07	5.50364e+07	4.73766e+07	4.70877e+07	5.20967e+07	5.48091e+07
Talose	1.89101e+09	2.28974e+09	2.03815e+09	2.0772e+09	1.7867e+09	1.83928e+09	1.75518e+09	1.83799e+09	1.83541e+09	1.911e+09	1.74838e+09	1.76206e+09	1.796e+09	1.80651e+09	1.74997e+09	1.74754e+09	1.98777e+09	2.0251e+09	2.39361e+09	2.39502e+09	5.51125e+07	5.77408e+07	1.38672e+08	1.3877e+08	6.56835e+07	6.65633e+07	7.58977e+07	7.32485e+07	1.71516e+08	1.72264e+08	1.6285e+08	1.56697e+08	5.59196e+07	6.00514e+07	5.54367e+07	5.68314e+07	6.34199e+07	6.41145e+07	9.13818e+07	9.47729e+07
Lysine	7.73824e+08	7.66415e+08	7.54483e+08	7.58854e+08	5.28231e+08	5.91417e+08	6.96102e+08	6.99884e+08	7.43028e+08	7.49402e+08	7.68253e+08	7.59493e+08	7.06312e+08	6.959e+08	8.16776e+08	8.19376e+08	8.09433e+08	8.38753e+08	5.16403e+08	5.21831e+08	2.00837e+08	1.85633e+08	1.92982e+08	1.93736e+08	1.9973e+08	1.79042e+08	1.7746e+08	1.69775e+08	1.86112e+08	1.846e+08	1.82308e+08	1.81357e+08	1.78532e+08	1.72299e+08	1.68973e+08	1.67647e+08	1.97194e+08	1.91892e+08	1.72004e+08	1.64753e+08
Sorbitol	1.50117e+08	1.51075e+08	1.69138e+08	1.67269e+08	1.33225e+08	1.3469e+08	1.41213e+08	1.39564e+08	1.5613e+08	1.54996e+08	1.56928e+08	1.54072e+08	1.62893e+08	1.60392e+08	1.79095e+08	1.82597e+08	1.80365e+08	1.8409e+08	1.37592e+08	1.39706e+08	4.98592e+07	4.87804e+07	5.12774e+07	5.02969e+07	4.88481e+07	4.8482e+07	4.54802e+07	4.65841e+07	4.8797e+07	4.77096e+07	4.68133e+07	4.84775e+07	5.0676e+07	4.86336e+07	5.17212e+07	5.17199e+07	4.91452e+07	5.4893e+07	5.25704e+07	5.16863e+07
Myo-Inositol	1.32385e+09	1.32992e+09	1.25121e+09	1.25225e+09	1.31002e+09	1.30129e+09	1.36166e+09	1.37305e+09	1.4302e+09	1.47486e+09	1.43623e+09	1.42571e+09	1.39512e+09	1.37565e+09	1.39561e+09	1.38926e+09	1.35186e+09	1.37594e+09	1.33466e+09	1.33949e+09	1.77987e+09	1.67792e+09	1.69928e+09	1.70713e+09	1.7927e+09	1.78467e+09	1.74411e+09	1.74788e+09	1.80785e+09	1.61821e+09	1.79575e+09	1.8227e+09	1.78065e+09	1.7338e+09	1.82644e+09	1.79067e+09	1.75441e+09	1.74224e+09	1.86528e+09	1.73323e+09
Pantothenic acid	2.66617e+07	2.74432e+07	3.64671e+07	3.64592e+07	2.36734e+07	2.47856e+07	2.66602e+07	2.79383e+07	2.8513e+07	2.84049e+07	3.67933e+07	4.0461e+07	3.84696e+07	3.94437e+07	3.91037e+07	4.09584e+07	4.26177e+07	4.55776e+07	3.86574e+07	3.98764e+07	4.87019e+07	4.60997e+07	4.65607e+07	4.6886e+07	4.68316e+07	4.45605e+07	4.14735e+07	4.24741e+07	4.49807e+07	4.21029e+07	3.83164e+07	4.455e+07	4.1197e+07	4.51942e+07	4.15622e+07	4.63037e+07	4.82039e+07	4.66543e+07	4.27201e+07	4.66015e+07
Palmitic acid	2.73788e+08	3.43325e+08	3.01865e+08	3.33615e+08	2.78412e+08	3.37063e+08	2.26157e+08	2.82296e+08	2.11425e+08	2.45397e+08	2.23775e+08	2.75537e+08	2.78438e+08	3.06788e+08	2.47103e+08	2.82414e+08	2.12579e+08	2.40834e+08	3.54415e+08	3.81952e+08	3.40014e+08	3.95436e+08	4.39708e+08	4.66556e+08	4.28285e+08	4.61484e+08	4.24582e+08	5.17494e+08	3.47387e+08	4.97527e+08	4.34105e+08	5.06589e+08	4.26405e+08	4.52344e+08	3.77461e+08	4.37909e+08	3.88071e+08	4.2274e+08	4.56774e+08	5.49078e+08
Ribofuranose	1.14495e+08	1.06799e+08	1.31351e+08	1.21794e+08	9.09087e+07	8.7451e+07	1.12579e+08	1.14867e+08	1.15132e+08	1.0894e+08	1.08145e+08	1.05309e+08	9.39458e+07	8.87226e+07	8.32168e+07	8.11172e+07	7.82814e+07	7.59186e+07	7.85458e+07	8.83916e+07	1.21182e+08	1.29439e+08	1.22867e+08	1.31931e+08	1.20737e+08	1.36767e+08	1.19596e+08	1.25307e+08	1.19982e+08	1.07442e+08	1.29974e+08	1.22351e+08	1.10637e+08	1.22988e+08	1.1613e+08	1.12993e+08	1.25244e+08	1.1894e+08	1.1741e+08	1.01193e+08
Inositol	3.64914e+07	3.96352e+07	4.71811e+07	3.80731e+07	3.4095e+07	3.57054e+07	3.71094e+07	3.78649e+07	3.78942e+07	3.49146e+07	3.25143e+07	3.63998e+07	2.85257e+07	3.46972e+07	3.55017e+07	3.36121e+07	3.57992e+07	3.42547e+07	3.161e+07	3.60307e+07	6.85705e+07	6.81043e+07	6.14426e+07	6.42778e+07	6.31009e+07	6.43502e+07	6.11851e+07	6.07923e+07	6.31266e+07	6.5691e+07	6.52539e+07	6.48453e+07	6.8308e+07	6.3231e+07	6.77716e+07	6.37186e+07	6.55522e+07	6.8814e+07	6.63866e+07	6.56562e+07
Linoleic acid	7.10898e+07	6.21763e+07	6.54765e+07	6.5897e+07	6.52514e+07	6.81088e+07	3.11823e+07	3.35576e+07	3.88714e+07	3.34812e+07	3.34709e+07	3.78239e+07	6.06427e+07	6.06411e+07	5.8289e+07	6.06308e+07	3.38522e+07	3.63793e+07	7.37911e+07	7.38626e+07	4.06188e+07	4.28749e+07	8.52316e+07	8.81971e+07	8.7968e+07	8.49753e+07	8.672e+07	9.42714e+07	4.59103e+07	4.14614e+07	8.3815e+07	8.35073e+07	8.24818e+07	9.36949e+07	5.27012e+07	5.29051e+07	4.6951e+07	4.73326e+07	8.00163e+07	7.33514e+07
Oleic acid	1.55288e+08	1.43742e+08	1.07966e+08	1.076e+08	1.42619e+08	1.42691e+08	1.17394e+08	1.1451e+08	1.15577e+08	1.14699e+08	1.1923e+08	1.21929e+08	1.42384e+08	1.48153e+08	1.40207e+08	1.4238e+08	1.11895e+08	1.16525e+08	1.40621e+08	1.40041e+08	9.51426e+07	9.70996e+07	1.50633e+08	1.46375e+08	1.43102e+08	1.43135e+08	1.53479e+08	1.54579e+08	1.05692e+08	1.01982e+08	1.54432e+08	1.54362e+08	1.45821e+08	1.54926e+08	1.08374e+08	9.68008e+07	8.68028e+07	9.07469e+07	1.47336e+08	1.41983e+08
Stearic acid	3.94988e+08	4.30722e+08	4.32416e+08	4.53682e+08	4.01957e+08	4.40348e+08	3.82947e+08	4.31889e+08	3.94713e+08	4.1758e+08	4.1262e+08	4.42327e+08	4.21743e+08	4.3012e+08	3.72665e+08	4.10181e+08	3.75849e+08	3.84574e+08	5.25732e+08	5.24639e+08	5.84883e+08	6.44257e+08	6.19959e+08	6.82433e+08	6.62576e+08	7.4047e+08	6.98979e+08	7.93319e+08	6.79497e+08	7.47316e+08	7.10106e+08	7.7381e+08	7.19492e+08	6.814e+08	6.85263e+08	7.00745e+08	7.19881e+08	7.43332e+08	7.57259e+08	7.75959e+08
Glucose	1.21592e+08	1.23245e+08	7.11971e+07	7.06963e+07	1.09149e+08	1.07766e+08	1.85087e+08	1.91035e+08	1.98452e+08	1.93043e+08	1.85577e+08	1.84737e+08	1.10713e+08	1.1246e+08	9.81835e+07	1.00647e+08	1.12666e+08	1.07655e+08	1.05218e+08	1.08079e+08	8.67629e+07	8.45393e+07	8.32127e+07	8.29542e+07	9.04099e+07	8.45442e+07	7.71205e+07	7.4524e+07	7.54022e+07	7.56543e+07	7.18657e+07	6.8277e+07	7.97447e+07	7.98931e+07	8.46421e+07	8.18535e+07	9.14183e+07	8.8213e+07	8.30949e+07	8.26573e+07
Mannose	1.89024e+08	1.91626e+08	1.14416e+08	1.17303e+08	2.32491e+08	2.17241e+08	3.00215e+08	3.13863e+08	3.04175e+08	3.02191e+08	3.05658e+08	2.87071e+08	2.15713e+08	2.15685e+08	1.78959e+08	1.81666e+08	2.10379e+08	2.06554e+08	1.98877e+08	2.18371e+08	1.44877e+08	1.50056e+08	1.52535e+08	1.43364e+08	1.47111e+08	1.42016e+08	1.54725e+08	1.48086e+08	1.48808e+08	1.5075e+08	1.23263e+08	1.43915e+08	1.52809e+08	1.58008e+08	1.58181e+08	1.5636e+08	1.65451e+08	1.6335e+08	1.65301e+08	1.53849e+08
Inosine	1.54541e+08	1.1609e+08	4.78571e+08	4.87549e+08	2.13046e+08	2.17135e+08	6.50083e+07	6.59531e+07	7.38712e+07	6.97597e+07	6.82712e+07	6.49565e+07	2.29206e+08	2.30151e+08	2.15949e+08	2.22322e+08	2.06663e+08	2.09764e+08	1.79681e+08	1.80367e+08	7.93515e+08	7.97477e+08	6.93938e+08	6.98805e+08	6.57001e+08	6.41051e+08	7.55012e+08	7.48189e+08	7.47521e+08	7.35591e+08	7.63971e+08	7.497e+08	7.02882e+08	7.19025e+08	7.93946e+08	7.8024e+08	7.08203e+08	7.0234e+08	7.76246e+08	7.51711e+08
Guanosine	8.41121e+06	1.30599e+07	6.99535e+07	7.99804e+07	1.94875e+07	4.22672e+07	1.12895e+07	1.20937e+07	2.94067e+07	3.06678e+07	1.1456e+07	1.00867e+07	5.50002e+07	5.64295e+07	4.37301e+07	2.89736e+07	2.51414e+07	2.39667e+07	2.36986e+07	2.3915e+07	1.28255e+08	1.14087e+08	1.27669e+08	1.10421e+08	1.11684e+08	1.14778e+08	1.23563e+08	1.25954e+08	1.11989e+08	1.26939e+08	1.12122e+08	1.3618e+08	1.2862e+08	1.23769e+08	1.33905e+08	1.28105e+08	1.08988e+08	1.07515e+08	1.04143e+08	1.23613e+08
Adenosine	2.18781e+08	2.29657e+08	2.85174e+08	2.9912e+08	2.03032e+08	2.12942e+08	2.32696e+08	2.35721e+08	2.71339e+08	2.75571e+08	2.70248e+08	2.41126e+08	2.4508e+08	2.68324e+08	2.40188e+08	2.31068e+08	2.29481e+08	2.33828e+08	2.71559e+08	2.62815e+08	3.45201e+08	3.55843e+08	3.60423e+08	3.67375e+08	3.98513e+08	4.03344e+08	3.33558e+08	3.70369e+08	3.73367e+08	3.40861e+08	4.14906e+08	4.03925e+08	4.01076e+08	3.69e+08	4.21778e+08	3.7194e+08	4.47628e+08	4.18836e+08	3.91306e+08	3.50008e+08
Cholesten	7.5247e+07	7.88694e+07	8.49107e+07	8.53104e+07	8.53855e+07	8.85291e+07	1.02147e+08	1.21667e+08	1.06281e+08	1.04751e+08	1.2764e+08	1.06458e+08	9.04432e+07	7.98411e+07	6.70139e+07	6.56127e+07	8.59135e+07	8.37998e+07	9.33135e+07	9.38093e+07	1.07405e+08	1.09132e+08	1.05653e+08	1.06313e+08	1.21761e+08	1.24939e+08	9.60771e+07	9.33792e+07	8.44616e+07	1.00445e+08	9.93906e+07	8.09408e+07	1.00497e+08	9.83436e+07	1.11197e+08	9.73089e+07	1.0073e+08	1.04144e+08	8.67083e+07	8.82305e+07
Lanosterol	2.82381e+07	2.77937e+07	3.25243e+07	3.31837e+07	3.34307e+07	3.38578e+07	2.82781e+07	2.66147e+07	3.051e+07	2.75657e+07	3.76493e+07	2.75739e+07	2.78191e+07	2.75911e+07	3.17572e+07	3.31588e+07	2.76405e+07	2.75993e+07	2.49512e+07	2.84499e+07	3.25054e+07	3.15224e+07	3.10021e+07	2.83729e+07	3.0248e+07	3.1973e+07	2.86499e+07	3.01387e+07	2.91148e+07	2.89158e+07	2.86296e+07	2.89843e+07	2.80539e+07	3.05629e+07	3.1427e+07	3.00412e+07	3.07424e+07	3.29733e+07	2.9563e+07	2.95496e+07
Campesterol	1.11266e+08	1.1227e+08	1.05561e+08	1.1212e+08	1.05409e+08	1.0392e+08	1.11928e+08	1.1877e+08	1.21346e+08	1.16804e+08	1.2817e+08	1.15615e+08	1.02322e+08	1.12019e+08	1.13501e+08	1.16378e+08	1.08172e+08	1.08514e+08	1.01669e+08	1.03577e+08	1.46296e+08	1.51563e+08	1.50626e+08	1.46541e+08	1.61413e+08	1.49301e+08	1.44695e+08	1.4679e+08	1.34548e+08	1.44014e+08	1.40356e+08	1.44033e+08	1.50088e+08	1.3992e+08	1.49437e+08	1.52893e+08	1.49436e+08	1.49252e+08	1.63015e+08	1.4195e+08
Cholestanol	3.94827e+07	4.04763e+07	4.78775e+07	4.72317e+07	4.40891e+07	4.28345e+07	3.68164e+07	3.69622e+07	3.77945e+07	3.67406e+07	3.76884e+07	3.22607e+07	4.46548e+07	4.42847e+07	3.61001e+07	3.73672e+07	3.22675e+07	3.3441e+07	4.19433e+07	3.22033e+07	4.91033e+07	4.73626e+07	4.45356e+07	4.84097e+07	4.87462e+07	4.93211e+07	4.6342e+07	4.84564e+07	4.60006e+07	4.89446e+07	4.75783e+07	4.64601e+07	4.87572e+07	4.43582e+07	4.71118e+07	5.00921e+07	4.82727e+07	4.99016e+07	5.00236e+07	5.0814e+07
Dodecanoic acid	1.80219e+07	1.82135e+07	1.98727e+07	1.95179e+07	2.13538e+07	2.06227e+07	1.77959e+07	1.87279e+07	2.22882e+07	2.03818e+07	2.26534e+07	2.053e+07	2.56136e+07	2.86826e+07	2.22136e+07	2.44843e+07	2.0928e+07	2.22974e+07	1.88348e+07	2.07406e+07	3.03892e+07	3.08163e+07	3.03933e+07	2.56632e+07	2.30556e+07	2.28675e+07	2.5727e+07	2.59656e+07	2.67066e+07	2.5213e+07	2.49699e+07	2.33703e+07	2.64101e+07	2.5175e+07	2.75299e+07	2.37127e+07	2.41372e+07	2.32387e+07	2.33336e+07	2.6445e+07
Sitosterol	5.86154e+07	6.24828e+07	5.4876e+07	5.83753e+07	5.97202e+07	5.97455e+07	5.54934e+07	5.19494e+07	5.22295e+07	5.37962e+07	5.50281e+07	5.15911e+07	5.23535e+07	6.09367e+07	5.08899e+07	6.06065e+07	4.8184e+07	4.76953e+07	5.90788e+07	5.9477e+07	6.52225e+07	6.24818e+07	8.36248e+07	7.91666e+07	8.68596e+07	9.90989e+07	8.70537e+07	9.21511e+07	7.31448e+07	6.32028e+07	9.28378e+07	9.5787e+07	9.0164e+07	8.15774e+07	8.13769e+07	7.62165e+07	7.23515e+07	7.49218e+07	9.53577e+07	7.77413e+07
Colchicine	1.20605e+07	1.39604e+07	1.68143e+07	1.39721e+07	1.303e+07	1.15434e+07	1.43269e+07	1.76335e+07	2.01217e+07	1.94346e+07	2.2936e+07	1.98391e+07	2.10428e+07	2.44957e+07	1.96797e+07	2.28434e+07	1.85894e+07	1.89846e+07	1.46867e+07	1.66593e+07	1.69914e+07	1.18842e+07	1.16912e+07	1.53455e+07	1.37228e+07	1.64039e+07	1.42029e+07	1.50444e+07	1.32118e+07	1.22528e+07	1.49884e+07	1.17865e+07	1.34645e+07	1.41101e+07	1.37945e+07	1.21357e+07	1.69495e+07	1.51199e+07	1.55283e+07	1.26095e+07
